# Supplementary material for: Spatially confined protein assembly in hierarchical mesoporous metal-organic framework
Source: Nat Commun. 2023 Feb 21;14:973. doi: 10.1038/s41467-023-36533-w (PMC9944321; doi:10.1038/s41467-023-36533-w)
Supplement: Supplementary file 3 — Source Data [file 41467_2023_36533_MOESM3_ESM.xlsx]

## Sheet: Fig. 1e
Fig1eDry				Fig1eDryFit				Fig1eWet				Fig1eWetFit
MOF919Dry_ABS_i	MOF919Dry_ABS_q	MOF919Dry_ABS_s		fitX_MOF919DrySum_txt_i	fitX_MOF919DrySum_txt_q	fitX_MOF919DrySum_txt_s		MOF919Wet_ABS_i	MOF919Wet_ABS_q	MOF919Wet_ABS_s		MOF919WetCorrelationLength_txt_i	MOF919WetCorrelationLength_txt_q	MOF919WetCorrelationLength_txt_s
5513	0.002723	142.8		4920	0.002996	51.3043		654.3	0.002723	20.13		661.485	0.00276052	7.38643
4729	0.002996	137.7		4539.09	0.00306181	47.412		583.4	0.002996	15.58		614.671	0.00285243	6.89049
3731	0.003268	140.6		4184.54	0.00312906	43.786		470.9	0.003268	17.03		571.156	0.00294741	6.42853
2779	0.00354	72.57		3855.08	0.00319779	40.4134		363.7	0.00354	8.631		530.411	0.00304556	5.99503
2200	0.003813	97.32		3549.39	0.00326803	37.2812		288.3	0.003813	11.96		491.962	0.00314697	5.58503
1713	0.004085	35.89		3266.17	0.00333981	34.3762		229.7	0.004085	5.174		455.405	0.00325175	5.19426
1338	0.004357	47.73		3004.11	0.00341317	31.6854		179.1	0.004357	6.21		420.411	0.00336003	4.81922
1089	0.00463	20.4		2761.91	0.00348814	29.1957		147.9	0.00463	3.031		386.738	0.00347191	4.45735
848.6	0.004902	22.3		2538.31	0.00356475	26.8946		114.3	0.004902	2.798		354.242	0.00358752	4.10706
693	0.005174	11.91		2332.09	0.00364305	24.7696		93.25	0.005174	1.57		322.876	0.00370697	3.76782
556.9	0.005447	12.72		2142.06	0.00372307	22.8091		74.51	0.005447	1.645		292.684	0.00383041	3.44008
463.1	0.005719	8.746		1967.09	0.00380485	21.0015		61.63	0.005719	1.157		263.783	0.00395795	3.12507
381.2	0.005991	7.612		1806.1	0.00388842	19.336		51.16	0.005991	0.995		236.34	0.00408974	2.8246
311.8	0.006264	4.497		1658.06	0.00397383	17.8022		42.24	0.006264	0.6183		210.537	0.00422592	2.54067
261.2	0.006536	5.499		1522.01	0.00406112	16.3905		35.46	0.006536	0.6787		186.544	0.00436664	2.27518
223.7	0.006808	2.379		1397.03	0.00415032	15.0916		30.46	0.006808	0.354		164.487	0.00451204	2.02963
187.6	0.007081	2.788		1282.26	0.00424148	13.8969		25.31	0.007081	0.3837		144.439	0.00466228	1.80494
160.3	0.007353	2.049		1176.91	0.00433464	12.7983		22.44	0.007353	0.2865		126.409	0.00481752	1.60139
138.4	0.007625	2.029		1080.23	0.00442985	11.7884		19.46	0.007625	0.2426		110.348	0.00497793	1.41862
120.5	0.007898	1.358		991.534	0.00452715	10.86		17.15	0.007898	0.1954		96.1594	0.00514369	1.25578
104.7	0.00817	1.274		910.167	0.00462659	10.0067		15.06	0.00817	0.1773		83.7102	0.00531496	1.11158
92.32	0.008442	0.8888		835.538	0.00472822	9.22255		13.36	0.008442	0.1593		72.8472	0.00549194	0.984524
80.83	0.008715	0.8343		767.097	0.00483207	8.50186		11.78	0.008715	0.1282		63.4076	0.0056748	0.872963
71.68	0.008987	0.6175		704.333	0.00493821	7.83951		10.6	0.008987	0.09631		55.229	0.00586376	0.775239
63.42	0.009259	0.6929		646.779	0.00504667	7.23075		9.442	0.009259	0.09277		48.1563	0.00605901	0.689747
57.58	0.009532	0.5014		594.002	0.00515752	6.67119		8.59	0.009532	0.09033		42.0458	0.00626077	0.614986
51.22	0.009804	0.5		545.605	0.00527081	6.1568		7.699	0.009804	0.09071		36.7676	0.00646924	0.549585
46.38	0.01008	0.3503		501.222	0.00538658	5.68386		7.158	0.01008	0.06453		32.2064	0.00668465	0.492316
41.79	0.01035	0.3903		460.519	0.0055049	5.24898		6.461	0.01035	0.07059		28.2611	0.00690723	0.442095
37.95	0.01062	0.315		423.186	0.00562581	4.84901		5.922	0.01062	0.06017		24.8442	0.00713722	0.397973
34.37	0.01089	0.2775		388.942	0.00574938	4.48107		5.426	0.01089	0.05824		21.88	0.00737488	0.359128
31.32	0.01117	0.261		357.528	0.00587566	4.14253		4.958	0.01117	0.05943		19.3041	0.00762045	0.32485
28.63	0.01144	0.2621		328.706	0.00600472	3.83097		4.656	0.01144	0.05373		17.0612	0.00787419	0.294527
26.34	0.01171	0.1971		302.26	0.00613662	3.54417		4.24	0.01171	0.0437		15.1044	0.00813638	0.267637
24.11	0.01198	0.2054		277.989	0.00627141	3.28008		3.981	0.01198	0.038		13.3938	0.00840731	0.24373
22.31	0.01226	0.1692		255.711	0.00640916	3.03684		3.662	0.01226	0.042		11.8954	0.00868725	0.222423
20.42	0.01253	0.1459		235.26	0.00654993	2.81275		3.357	0.01253	0.03479		10.5803	0.00897652	0.203385
18.58	0.0128	0.1489		216.483	0.0066938	2.60623		3.107	0.0128	0.03012		9.4239	0.00927542	0.186334
17.05	0.01307	0.145		199.24	0.00684083	2.41586		2.951	0.01307	0.0334		8.40523	0.00958426	0.171028
16.19	0.01334	0.1454		183.402	0.00699109	2.2403		2.82	0.01334	0.04304		7.50633	0.0099034	0.157256
15.07	0.01362	0.1216		168.854	0.00714465	2.07837		2.607	0.01362	0.03064		6.71183	0.0102332	0.14484
13.84	0.01389	0.1167		155.486	0.00730158	1.92895		2.416	0.01389	0.02678		6.00852	0.0105739	0.133622
12.91	0.01416	0.1248		143.202	0.00746196	1.79102		2.314	0.01416	0.02978		5.38508	0.010926	0.123468
12.16	0.01443	0.09338		131.912	0.00762586	1.66367		2.227	0.01443	0.02872		4.83169	0.0112898	0.11426
11.22	0.01471	0.09186		121.532	0.00779336	1.54605		2.067	0.01471	0.02775		4.33989	0.0116657	0.105896
10.49	0.01498	0.09024		111.988	0.00796454	1.43736		1.973	0.01498	0.02617		3.90233	0.0120542	0.0982863
9.889	0.01525	0.08889		103.212	0.00813948	1.3369		1.831	0.01525	0.0293		3.51264	0.0124555	0.0913524
9.154	0.01552	0.06998		95.139	0.00831826	1.24401		1.754	0.01552	0.02175		3.16524	0.0128703	0.0850257
8.722	0.0158	0.07429		87.7121	0.00850097	1.15809		1.641	0.0158	0.02199		2.85528	0.0132988	0.0792455
8.012	0.01607	0.07443		80.8784	0.00868769	1.07858		1.564	0.01607	0.02375		2.57851	0.0137417	0.0739584
7.634	0.01634	0.08205		74.5892	0.00887852	1.00499		1.533	0.01634	0.02372		2.3312	0.0141992	0.0691168
7.181	0.01661	0.07342		68.8001	0.00907353	0.936838		1.435	0.01661	0.02267		2.11007	0.014672	0.0646789
6.85	0.01688	0.07031		63.4704	0.00927283	0.873709		1.37	0.01688	0.02293		1.91223	0.0151606	0.0606073
6.424	0.01716	0.06806		58.5627	0.00947651	0.815206		1.298	0.01716	0.01985		1.73513	0.0156654	0.0568686
6.066	0.01743	0.05858		54.0429	0.00968466	0.76097		1.299	0.01743	0.0211		1.57652	0.016187	0.0534332
5.703	0.0177	0.06647		49.8795	0.00989738	0.710671		1.217	0.0177	0.0195		1.43442	0.016726	0.0502744
5.423	0.01797	0.05731		46.0438	0.0101148	0.664004		1.164	0.01797	0.01986		1.30705	0.0172829	0.0473683
5.183	0.01825	0.05352		42.5093	0.0103369	0.620691		1.12	0.01825	0.0195		1.19284	0.0178584	0.0446935
4.976	0.01852	0.05958		39.2519	0.010564	0.580473		1.105	0.01852	0.02018		1.0904	0.0184531	0.0422307
4.564	0.01879	0.05148		36.2494	0.010796	0.543116		1.058	0.01879	0.01951		0.998495	0.0190675	0.0399624
4.417	0.01906	0.05953		33.4813	0.0110332	0.508402		0.9801	0.01906	0.02164		0.916017	0.0197024	0.0378728
4.212	0.01934	0.04972		30.9289	0.0112755	0.476131		0.9706	0.01934	0.01632		0.841982	0.0203585	0.0359477
4.083	0.01961	0.05006		28.5751	0.0115232	0.446118		0.9449	0.01961	0.01915		0.775511	0.0210364	0.0341741
3.824	0.01988	0.04554		26.404	0.0117763	0.418195		0.8945	0.01988	0.01644		0.715822	0.0217368	0.0325401
3.665	0.02015	0.04743		24.4012	0.0120349	0.392205		0.8967	0.02015	0.01671		0.662212	0.0224606	0.031035
3.514	0.02043	0.04389		22.5533	0.0122993	0.368005		0.8377	0.02043	0.01574		0.614055	0.0232085	0.029649
3.328	0.0207	0.04818		20.8482	0.0125694	0.345461		0.7862	0.0207	0.01804		0.57079	0.0239813	0.0283731
3.186	0.02097	0.03778		19.2744	0.0128455	0.324452		0.7969	0.02097	0.01684		0.531917	0.0247798	0.027199
3.021	0.02124	0.04366		17.8218	0.0131277	0.304866		0.7518	0.02124	0.01723		0.496984	0.0256049	0.026119
2.896	0.02151	0.03807		16.4808	0.013416	0.286598		0.7155	0.02151	0.0144		0.465591	0.0264575	0.0251262
2.798	0.02179	0.04089		15.2426	0.0137107	0.269552		0.7268	0.02179	0.01584		0.437374	0.0273385	0.024214
2.667	0.02206	0.03739		14.0993	0.0140119	0.25364		0.7102	0.02206	0.01506		0.412012	0.0282488	0.0233766
2.562	0.02233	0.04104		13.0433	0.0143196	0.23878		0.6533	0.02233	0.0162		0.389214	0.0291894	0.0226082
2.457	0.0226	0.0324		12.068	0.0146342	0.224897		0.6646	0.0226	0.01502		0.368718	0.0301614	0.0219038
2.39	0.02288	0.03779		11.167	0.0149556	0.211921		0.6391	0.02288	0.01466		0.350292	0.0311657	0.0212586
2.257	0.02315	0.03436		10.3345	0.0152841	0.199787		0.6293	0.02315	0.01532		0.333726	0.0322034	0.020668
2.118	0.02319	0.009217		9.56533	0.0156198	0.188437		0.5642	0.02319	0.02673		0.318831	0.0332757	0.0201278
2.241	0.02342	0.03304		8.85451	0.0159629	0.177815		0.6419	0.02342	0.01619		0.305438	0.0343837	0.0196343
2.144	0.02369	0.03174		8.19756	0.0163135	0.16787		0.5999	0.02369	0.01601		0.293395	0.0355286	0.0191837
2.087	0.02397	0.03735		7.59032	0.0166718	0.158555		0.5907	0.02397	0.01743		0.282566	0.0367117	0.0187727
2.035	0.02411	0.06405		7.02897	0.017038	0.149826		0.6157	0.02411	0.01486		0.272828	0.0379341	0.0183982
1.953	0.02424	0.03142		6.50999	0.0174123	0.141644		0.5674	0.02424	0.0151		0.264071	0.0391972	0.0180571
1.891	0.02451	0.03188		6.03014	0.0177947	0.13397		0.5683	0.02451	0.01658		0.256196	0.0405024	0.0177467
1.795	0.02478	0.03999		5.58641	0.0181856	0.126771		0.5447	0.02478	0.0167		0.249114	0.041851	0.0174645
1.745	0.02504	0.0351		5.17606	0.018585	0.120013		0.5527	0.02504	0.01871		0.242745	0.0432445	0.0172082
1.763	0.02505	0.03265		4.79653	0.0189933	0.113668		0.5231	0.02505	0.01643		0.237017	0.0446845	0.0169755
1.71	0.02533	0.02718		4.44548	0.0194104	0.107708		0.5337	0.02533	0.01305		0.231866	0.0461724	0.0167644
1.662	0.0256	0.03074		4.12075	0.0198368	0.102106		0.4934	0.0256	0.01565		0.227232	0.0477098	0.016573
1.573	0.02587	0.03227		3.82034	0.0202725	0.0968404		0.4682	0.02587	0.01554		0.223066	0.0492985	0.0163996
1.561	0.02597	0.03476		3.5424	0.0207178	0.0918878		0.4934	0.02597	0.01043		0.219318	0.05094	0.0162426
1.491	0.02614	0.03043		3.28524	0.0211729	0.0872281		0.4846	0.02614	0.01375		0.215947	0.0526362	0.0161005
1.498	0.02642	0.02979		3.04729	0.0216379	0.0828424		0.502	0.02642	0.01402		0.212916	0.0543888	0.015972
1.447	0.02669	0.03016		2.8271	0.0221132	0.078713		0.4842	0.02669	0.01522		0.210189	0.0561999	0.0158558
1.37	0.0269	0.05461		2.62334	0.0225989	0.0748235		0.4324	0.0269	0.01117		0.207737	0.0580712	0.0157508
1.388	0.02696	0.0287		2.43476	0.0230953	0.0711587		0.4374	0.02696	0.01712		0.205531	0.0600048	0.015656
1.347	0.02723	0.02657		2.26022	0.0236026	0.0677044		0.4628	0.02723	0.01368		0.203547	0.0620029	0.0155703
1.246	0.02751	0.02489		2.09869	0.024121	0.0644474		0.427	0.02751	0.01491		0.201763	0.0640674	0.015493
1.25	0.02778	0.02828		1.94917	0.0246508	0.0613755		0.432	0.02778	0.01307		0.200158	0.0662007	0.0154233
1.276	0.02782	0.03026		1.81078	0.0251923	0.0584774		0.435	0.02782	0.007725		0.198714	0.0684051	0.0153604
1.207	0.02805	0.0261		1.68268	0.0257456	0.0557423		0.4232	0.02805	0.01386		0.197416	0.0706828	0.0153036
1.17	0.02832	0.02495		1.56411	0.0263111	0.0531604		0.4126	0.02832	0.01239		0.196248	0.0730364	0.0152524
1.143	0.0286	0.02887		1.45435	0.026889	0.0507224		0.4346	0.0286	0.01514		0.195198	0.0754683	0.0152063
1.107	0.02875	0.01707		1.35275	0.0274796	0.0484199		0.4157	0.02875	0.008451		0.194253	0.0779813	0.0151648
1.156	0.02887	0.0259		1.25871	0.0280832	0.0462448		0.4061	0.02887	0.01066		0.193403	0.0805779	0.0151273
1.144	0.02889	0.009403		1.17166	0.0287001	0.0441896		0.4014	0.02889	0.00291		0.192639	0.0832609	0.0150936
1.072	0.02914	0.02618		1.09109	0.0293305	0.0422474		0.4048	0.02914	0.01441		0.191951	0.0860333	0.0150632
1.044	0.02941	0.02514		1.01651	0.0299747	0.0404117		0.3861	0.02941	0.01279		0.191333	0.088898	0.0150358
1.008	0.02968	0.02085		0.947482	0.0306331	0.0386764		0.3868	0.02968	0.01275		0.190777	0.0918581	0.0150112
1.01	0.02968	0.02874		0.883596	0.031306	0.0370359		0.3889	0.02968	0.01386		0.190276	0.0949168	0.014989
1.053	0.02982	0.007709		0.82447	0.0319936	0.0354848		0.3834	0.02982	0.002124		0.189826	0.0980773	0.014969
1.018	0.02996	0.02321		0.769753	0.0326963	0.0340182		0.3745	0.02996	0.01291		0.189421	0.101343	0.014951
0.9817	0.03023	0.02692		0.719117	0.0334145	0.0326314		0.364	0.03023	0.01431		0.189057	0.104718	0.0149348
0.9687	0.0305	0.02726		0.67226	0.0341484	0.0313201		0.3839	0.0305	0.01286		0.18873	0.108204	0.0149202
0.9627	0.03061	0.02306		0.628903	0.0348985	0.03008		0.3586	0.03061	0.01034		0.188435	0.111807	0.0149071
0.9348	0.03075	0.005748		0.588784	0.035665	0.0289075		0.3576	0.03075	0.002132		0.18817	0.11553	0.0148953
0.903	0.03077	0.02416		0.551662	0.0364484	0.0277988		0.3225	0.03077	0.01576		0.187932	0.119377	0.0148847
0.9204	0.03105	0.02522		0.517314	0.037249	0.0267505		0.364	0.03105	0.01444		0.187718	0.123352	0.0148751
0.8764	0.03132	0.02818		0.485529	0.0380672	0.0257593		0.3789	0.03132	0.01669		0.187525	0.12746	0.0148665
0.8534	0.03153	0.02468		0.456116	0.0389033	0.0248221		0.3395	0.03153	0.007049		0.187352	0.131704	0.0148588
0.8752	0.03159	0.02831		0.428892	0.0397578	0.0239359		0.3664	0.03159	0.01819		0.187196	0.136089	0.0148518
0.8577	0.03168	0.007014		0.403691	0.0406311	0.0230979		0.3473	0.03168	0.002224		0.187055	0.140621	0.0148455
0.7891	0.03186	0.02433		0.380356	0.0415236	0.0223055		0.3288	0.03186	0.01628		0.186929	0.145303	0.0148399
0.7507	0.03214	0.02823		0.35874	0.0424356	0.0215559		0.3317	0.03214	0.01586		0.186816	0.150141	0.0148348
0.7829	0.03241	0.02465		0.338708	0.0433677	0.0208467		0.3529	0.03241	0.01639		0.186714	0.155141	0.0148302
0.8037	0.03246	0.02131		0.320132	0.0443203	0.0201754		0.335	0.03246	0.008587		0.186622	0.160306	0.0148261
0.7857	0.03261	0.005936		0.302892	0.0452938	0.0195396		0.3321	0.03261	0.001881		0.186539	0.165644	0.0148224
0.7535	0.03268	0.02892		0.286879	0.0462886	0.0189371		0.3504	0.03268	0.01992		0.186465	0.17116	0.0148191
0.6935	0.03295	0.02902		0.271987	0.0473054	0.0183656		0.2878	0.03295	0.01813		0.186398	0.176859	0.0148161
0.7117	0.03322	0.03097		0.258121	0.0483444	0.0178229		0.3298	0.03322	0.01767		0.186338	0.182748	0.0148134
0.731	0.03339	0.01582		0.245189	0.0494063	0.0173069		0.3292	0.03339	0.004588		0.186284	0.188833	0.014811
0.6806	0.0335	0.02689		0.233108	0.0504915	0.0168154		0.3346	0.0335	0.01979		0.186235	0.195121	0.0148088
0.7206	0.03355	0.004316		0.221799	0.0516006	0.0163466		0.3201	0.03355	0.001388		0.186191	0.201618	0.0148069
0.6553	0.03377	0.02938		0.211189	0.052734	0.0158985		0.3311	0.03377	0.01756		0.186152	0.208331	0.0148051
0.6765	0.03404	0.03557		0.201214	0.0538922	0.0154692		0.3388	0.03404	0.02406		0.186117	0.215268	0.0148035
0.6703	0.03431	0.02936		0.191811	0.055076	0.015057		0.297	0.03431	0.02204		0.186085	0.222436	0.0148021
0.6568	0.03432	0.01092		0.182928	0.0562857	0.0146603		0.3059	0.03432	0.004804		0.186056	0.229843	0.0148008
0.6548	0.03448	0.004852		0.174514	0.057522	0.0142776		0.3062	0.03448	0.001621		0.18603	0.237496	0.0147997
0.6712	0.03459	0.03013		0.166529	0.0587855	0.0139077		0.3423	0.03459	0.01853		0.186007	0.245404	0.0147986
0.6729	0.03486	0.04209		0.158939	0.0600767	0.0135495		0.3258	0.03486	0.02141		0.185986	0.253576	0.0147977
0.5943	0.03513	0.02483		0.151717	0.0613963	0.0132024		0.3302	0.03513	0.01781
0.6098	0.03524	0.01241		0.144847	0.0627449	0.0128661		0.305	0.03524	0.006653
0.4991	0.0354	0.0386		0.138321	0.064123	0.0125407		0.2153	0.0354	0.02407
0.6141	0.03541	0.003726		0.132148	0.0655315	0.0122271		0.295	0.03541	0.001428
0.5986	0.03568	0.03451		0.126345	0.0669709	0.011927		0.2742	0.03568	0.02267
0.5022	0.03595	0.0393		0.120949	0.0684419	0.0116428		0.2502	0.03595	0.02865
0.5393	0.03617	0.01062		0.116009	0.0699452	0.0113781		0.2943	0.03617	0.005896
0.5848	0.03622	0.03832		0.111589	0.0714815	0.0111374		0.2818	0.03622	0.02324
0.563	0.03634	0.003389		0.107759	0.0730516	0.0109256		0.2871	0.03634	0.001425
0.487	0.03649	0.04566		0.104587	0.0746562	0.0107478		0.2717	0.03649	0.02513
0.4202	0.03677	0.04214		0.102123	0.076296	0.0106082		0.2681	0.03677	0.02452
0.5318	0.0371	0.01		0.100378	0.0779719	0.0105085		0.2749	0.0371	0.00453
0.5245	0.03727	0.002775		0.0993027	0.0796845	0.0104467		0.2788	0.03727	0.001368
0.4822	0.03803	0.007843		0.0987645	0.0814348	0.0104157		0.2713	0.03803	0.005271
0.4855	0.03821	0.003387		0.0985399	0.0832235	0.0104027		0.2694	0.03821	0.001681
0.4577	0.03895	0.009147		0.0983208	0.0850515	0.0103901		0.2668	0.03895	0.00489
0.4558	0.03914	0.002634		0.0977468	0.0869196	0.0103568		0.265	0.03914	0.001319
0.4153	0.03988	0.008367		0.0964614	0.0888288	0.0102821		0.2619	0.03988	0.004577
0.4241	0.04007	0.002771		0.0941853	0.0907799	0.0101487		0.2598	0.04007	0.001439
0.4019	0.04081	0.006992		0.0907869	0.0927739	0.00994713		0.2593	0.04081	0.004116
0.4004	0.041	0.002049		0.0863298	0.0948116	0.00967788		0.2565	0.041	0.001396
0.3828	0.04174	0.008402		0.0810741	0.0968942	0.0093528		0.268	0.04174	0.005702
0.3729	0.04193	0.002613		0.0754273	0.0990224	0.00899348		0.2507	0.04193	0.001592
0.3585	0.04266	0.00635		0.0698531	0.101197	0.00862745		0.2476	0.04266	0.004319
0.3526	0.04287	0.001866		0.0647681	0.10342	0.00828256		0.2432	0.04287	0.001211
0.3401	0.04359	0.008806		0.0604589	0.105692	0.00798111		0.2437	0.04359	0.004158
0.3334	0.0438	0.001806		0.0570448	0.108013	0.00773567		0.2406	0.0438	0.001494
0.3257	0.04452	0.007252		0.0544928	0.110386	0.00754803		0.2412	0.04452	0.004174
0.3164	0.04473	0.002025		0.0526695	0.11281	0.00741164		0.2359	0.04473	0.00128
0.3115	0.04545	0.006896		0.0514059	0.115288	0.00731592		0.2419	0.04545	0.00479
0.3009	0.04566	0.002012		0.0505505	0.117821	0.00725054		0.2337	0.04566	0.001254
0.2848	0.04637	0.006669		0.05	0.120409	0.00720821		0.2267	0.04637	0.004428
0.2858	0.04659	0.001951		0.0497086	0.123053	0.00718572		0.2304	0.04659	0.001226
0.2783	0.0473	0.005199		0.0496847	0.125756	0.00718387		0.2332	0.0473	0.004901
0.2708	0.04752	0.001756		0.0499834	0.128518	0.00720692		0.2279	0.04752	0.001273
0.2632	0.04823	0.004689		0.0507004	0.131341	0.00726203		0.2277	0.04823	0.004014
0.2577	0.04846	0.001485		0.0519682	0.134226	0.00735864		0.2264	0.04846	0.001336
0.2477	0.04916	0.005285		0.0539514	0.137174	0.00750774		0.2218	0.04916	0.004502
0.247	0.04939	0.001457		0.0568372	0.140187	0.00772053		0.2221	0.04939	0.001195
0.2348	0.05008	0.005616		0.0608169	0.143267	0.0080065		0.217	0.05008	0.003677
0.2351	0.05032	0.001579		0.0660554	0.146413	0.00837093		0.2202	0.05032	0.001063
0.2288	0.05101	0.007519		0.0726458	0.149629	0.00881232		0.2255	0.05101	0.004223
0.2249	0.05125	0.001482		0.0805539	0.152916	0.00932014		0.2201	0.05125	0.001278
0.2161	0.05194	0.004955		0.0895595	0.156275	0.00987354		0.2179	0.05194	0.003534
0.2151	0.05218	0.001298		0.0992091	0.159707	0.0104413		0.2158	0.05218	0.001238
0.2148	0.05287	0.004582		0.108801	0.163215	0.0109835		0.2177	0.05287	0.004532
0.2075	0.05312	0.001418		0.117423	0.1668	0.0114544		0.2144	0.05312	0.001213
0.1992	0.05379	0.005379		0.124054	0.170464	0.0118069		0.2175	0.05379	0.003019
0.1979	0.05405	0.001352		0.127729	0.174208	0.011999		0.2121	0.05405	0.001119
0.1914	0.05472	0.005747		0.127738	0.178035	0.0119995		0.2142	0.05472	0.004049
0.1897	0.05498	0.001344		0.123816	0.181945	0.0117944		0.2115	0.05498	0.001047
0.1928	0.05565	0.00493		0.11625	0.185942	0.0113911		0.2157	0.05565	0.003454
0.1827	0.05591	0.001173		0.10587	0.190026	0.01082		0.2115	0.05591	0.001157
0.1834	0.05658	0.005903		0.0939008	0.1942	0.010132		0.2085	0.05684	0.0009834
0.1764	0.05684	0.001208		0.0817046	0.198465	0.00939225		0.2057	0.05777	0.001129
0.1831	0.0575	0.004475		0.0705002	0.202825	0.00867056		0.2066	0.05871	0.0009119
0.1697	0.05777	0.001156		0.0611356	0.20728	0.00802904		0.2078	0.05964	0.0009347
0.1691	0.05843	0.004534		0.0539875	0.211833	0.00751044		0.2012	0.06057	0.0009352
0.1649	0.05871	0.001354		0.0489976	0.216485	0.00713059		0.2024	0.0615	0.001108
0.1669	0.05936	0.004549		0.0458105	0.22124	0.00687912		0.2026	0.06243	0.0009072
0.1595	0.05964	0.001104		0.0439462	0.2261	0.00672846		0.2022	0.06337	0.0008985
0.1581	0.06029	0.00373						0.1979	0.0643	0.001076
0.1544	0.06057	0.001114						0.1997	0.06523	0.0009808
0.1572	0.06121	0.004472						0.1983	0.06616	0.0009421
0.1491	0.0615	0.001106						0.1967	0.06709	0.0007939
0.1416	0.06214	0.004876						0.196	0.06803	0.0009952
0.1439	0.06243	0.001054						0.1969	0.06896	0.0008981
0.1474	0.06307	0.003922						0.1971	0.06989	0.0009815
0.1424	0.06337	0.001107						0.1967	0.07082	0.0009828
0.1459	0.064	0.004847						0.1958	0.07175	0.0009974
0.1331	0.0643	0.001042						0.1938	0.07268	0.0008843
0.141	0.06492	0.003953						0.1949	0.07362	0.001063
0.1332	0.06523	0.0009642						0.196	0.07455	0.0008337
0.1289	0.06616	0.001139						0.1939	0.07548	0.0009029
0.1258	0.06709	0.0008965						0.1935	0.07641	0.0008007
0.1235	0.06803	0.0009053						0.1931	0.07734	0.0008293
0.1184	0.06896	0.0009962						0.1935	0.07828	0.0008752
0.1175	0.06989	0.001021						0.1916	0.07921	0.0008104
0.1158	0.07082	0.0009555						0.1917	0.08014	0.0009376
0.1135	0.07175	0.001067						0.1922	0.08107	0.0009014
0.1099	0.07268	0.0007696						0.1938	0.082	0.0009495
0.1088	0.07362	0.0009225						0.1927	0.08293	0.001042
0.1089	0.07455	0.0006785						0.1942	0.08387	0.0008494
0.103	0.07548	0.0009457						0.1921	0.0848	0.000882
0.1025	0.07641	0.0008636						0.1931	0.08573	0.0008351
0.1019	0.07734	0.0007835						0.1942	0.08666	0.000834
0.1011	0.07828	0.0008386						0.1936	0.08759	0.0008565
0.09783	0.07921	0.0008103						0.1938	0.08853	0.0009794
0.09751	0.08014	0.0008814						0.1946	0.08946	0.0008981
0.09863	0.08107	0.0008047						0.1918	0.09039	0.0009471
0.09953	0.082	0.000849						0.1947	0.09132	0.0009368
0.09634	0.08293	0.001154						0.1929	0.09225	0.0009586
0.09733	0.08387	0.0008123						0.1961	0.09319	0.0009682
0.09608	0.0848	0.0009393						0.1955	0.09412	0.0009666
0.09689	0.08573	0.0008874						0.1932	0.09505	0.0009021
0.0962	0.08666	0.000812						0.1921	0.09598	0.0009054
0.09718	0.08759	0.00088						0.1907	0.09691	0.0007178
0.09691	0.08853	0.0009312						0.1936	0.09784	0.0009157
0.09551	0.08946	0.0008857						0.1928	0.09878	0.0007596
0.0943	0.09039	0.0008641						0.1924	0.09971	0.0009035
0.09366	0.09132	0.00083						0.1909	0.1006	0.0008898
0.09108	0.09225	0.0008899						0.1903	0.1016	0.0008574
0.09239	0.09319	0.0009448						0.1896	0.1025	0.0008362
0.0894	0.09412	0.0008317						0.1885	0.1034	0.0008665
0.08656	0.09505	0.0008947						0.1876	0.1044	0.0008235
0.08457	0.09598	0.0008089						0.1881	0.1053	0.0009645
0.08148	0.09691	0.0008481						0.1873	0.1062	0.001103
0.08077	0.09784	0.0007473						0.188	0.1072	0.001137
0.07717	0.09878	0.0008274						0.1878	0.1081	0.001156
0.07322	0.09971	0.0007537						0.1837	0.1083	0.001052
0.07011	0.1006	0.0007934						0.1866	0.109	0.001068
0.06958	0.1016	0.000808						0.1898	0.11	0.001159
0.06567	0.1025	0.0008381						0.1848	0.1109	0.001065
0.06421	0.1034	0.0007941						0.1856	0.1115	0.0009257
0.06257	0.1044	0.0008837						0.187	0.1118	0.001247
0.05987	0.1053	0.0008954						0.1873	0.1128	0.001144
0.05887	0.1062	0.0007361						0.1865	0.1137	0.001287
0.05811	0.1072	0.0009354						0.1856	0.1146	0.0001081
0.05674	0.1081	0.0007826						0.1871	0.1146	0.001206
0.05283	0.1083	0.001785						0.1838	0.1155	0.001477
0.0571	0.109	0.001007						0.1856	0.1165	0.001397
0.05327	0.11	0.0008965						0.1852	0.1174	0.001236
0.05252	0.1109	0.000936						0.1859	0.1178	0.001038
0.0488	0.1115	0.0006617						0.1833	0.1183	0.001491
0.05225	0.1118	0.001085						0.1838	0.1193	0.001433
0.05284	0.1128	0.0009269						0.1841	0.1202	0.001747
0.05436	0.1137	0.001009						0.1863	0.121	0.0007367
0.05212	0.1146	0.001118						0.1851	0.1211	0.001685
0.04834	0.1147	0.001331						0.1867	0.1221	0.001794
0.04943	0.1155	0.00115						0.1842	0.123	0.001743
0.0486	0.1165	0.001014						0.1858	0.1239	0.001564
0.05051	0.1174	0.001013						0.186	0.1242	0.001063
0.04735	0.1178	0.0006122						0.1815	0.1249	0.002125
0.04837	0.1183	0.001345						0.184	0.1258	0.001804
0.04633	0.1193	0.001107						0.182	0.1267	0.002048
0.04727	0.1202	0.001455						0.1848	0.1274	0.001634
0.04699	0.121	0.0007629						0.1833	0.1277	0.00194
0.04888	0.1211	0.001145						0.1808	0.1286	0.002267
0.04822	0.1221	0.001369						0.1811	0.1295	0.002489
0.04727	0.123	0.00138						0.1842	0.1305	0.002693
0.04683	0.1239	0.001094						0.1838	0.1306	0.001395
0.04688	0.1242	0.0006779						0.183	0.1314	0.002224
0.04941	0.1249	0.001862						0.188	0.1338	0.000784
0.04723	0.1258	0.001235						0.1871	0.1369	0.0007381
0.0467	0.1267	0.001696						0.1838	0.1401	0.0008045
0.04813	0.1274	0.00156						0.1856	0.1433	0.001175
0.04492	0.1277	0.001699						0.1841	0.1465	0.0006954
0.04965	0.1286	0.001483						0.1848	0.1497	0.0006513
0.04612	0.1295	0.001766						0.1862	0.1529	0.0005412
0.04754	0.1305	0.002235						0.1869	0.156	0.0007002
0.05083	0.1306	0.002						0.1874	0.1592	0.0005985
0.04886	0.1314	0.002605						0.1878	0.1624	0.0005967
0.05105	0.1323	0.001897						0.1896	0.1656	0.0005973
0.04879	0.1333	0.002172						0.1892	0.1688	0.0004891
0.05383	0.1338	0.0009746						0.1913	0.172	0.0005056
0.05186	0.1342	0.002566						0.1914	0.1752	0.0005445
0.04944	0.1351	0.002001						0.1921	0.1783	0.0007756
0.05547	0.1361	0.002063						0.1916	0.1815	0.0008076
0.05634	0.137	0.002584						0.1906	0.1847	0.0006152
0.05856	0.137	0.00193						0.1907	0.1879	0.0008668
0.05668	0.1379	0.005581						0.1906	0.1911	0.0005453
0.05487	0.1388	0.002604						0.188	0.1943	0.0005551
0.05813	0.1398	0.003019						0.1877	0.1974	0.000561
0.06445	0.1401	0.001293						0.1865	0.2006	0.0005074
0.06295	0.1407	0.005609						0.186	0.2038	0.0004475
0.06132	0.1416	0.004056						0.187	0.207	0.0006591
0.06554	0.1426	0.003302						0.1859	0.2102	0.000378
0.07005	0.1433	0.001203						0.1855	0.2134	0.0006543
0.06885	0.1435	0.00251						0.1854	0.2166	0.0003684
0.06479	0.1454	0.005278						0.186	0.2197	0.0004435
0.06967	0.1463	0.003624						0.1856	0.2229	0.0004599
0.07423	0.1465	0.001013						0.1858	0.2261	0.0005532
0.07821	0.1497	0.0009972						0.1845	0.2293	0.0005719
0.08416	0.1529	0.0008788						0.1855	0.2325	0.0004072
0.08947	0.1561	0.0007761						0.1856	0.2357	0.0005132
0.09234	0.1592	0.0009737						0.1865	0.2388	0.0003445
0.09962	0.1624	0.001011						0.1855	0.242	0.0004719
0.1066	0.1656	0.001303						0.1858	0.2452	0.0003383
0.1137	0.1688	0.001128						0.1855	0.2484	0.0005205
0.1206	0.172	0.001068						0.186	0.2516	0.0003487
0.1283	0.1752	0.0008254						0.1866	0.2548	0.0003981
0.1309	0.1784	0.0008282						0.1858	0.258	0.0003983
0.1301	0.1815	0.0007957						0.1865	0.2611	0.0004229
0.1251	0.1847	0.001223						0.1859	0.2643	0.000545
0.1154	0.1879	0.001434						0.1869	0.2675	0.0005226
0.1062	0.1911	0.001586
0.09207	0.1943	0.001285
0.08243	0.1975	0.001451
0.07289	0.2007	0.001085
0.0661	0.2038	0.0009152
0.05921	0.207	0.0007834
0.05468	0.2102	0.0004549
0.05099	0.2134	0.0005386
0.0486	0.2166	0.0003297
0.04766	0.2198	0.0003792
0.04523	0.2229	0.0003403
0.04422	0.2261	0.0003018
0.04271	0.2293	0.0002673
0.04224	0.2325	0.0002637
0.04132	0.2357	0.0003293
0.04136	0.2389	0.0002998
0.04042	0.2421	0.0003308
0.04101	0.2452	0.0003053
0.04209	0.2484	0.000408
0.04381	0.2516	0.0002931

## Sheet: Fig.2a
Fig2aC1					Fig2aC2					Fig2aC3					Fig2aC4
COMBINED FILE CREATED: Fri, Nov 15, 2019					COMBINED FILE CREATED: Fri, Nov 15, 2019					COMBINED FILE CREATED: Fri, Nov 15, 2019					COMBINED FILE CREATED: Fri, Nov 15, 2019
NSORT-ed 51006MQ.ABS	+ 50998HQ.ABS	+ none	+ none		NSORT-ed 51007MQ.ABS	+ 50999HQ.ABS	+ none	+ none		NSORT-ed 51008MQ.ABS	+ 51000HQ.ABS	+ none	+ none		NSORT-ed 51009MQ.ABS	+ 51063HQ.ABS	+ none	+ none
normalized to 51006MQ.ABS					normalized to 51007MQ.ABS					normalized to 51008MQ.ABS					normalized to 51009MQ.ABS
multiplicative factor 1-2 = 1.2634762	multiplicative factor 2-3 = 1	multiplicative factor 3-4 = 0			multiplicative factor 1-2 = 1.3114016	multiplicative factor 2-3 = 1	multiplicative factor 3-4 = 0			multiplicative factor 1-2 = 1.3357686	multiplicative factor 2-3 = 1	multiplicative factor 3-4 = 0			multiplicative factor 1-2 = 0.99932543	multiplicative factor 2-3 = 1	multiplicative factor 3-4 = 0
The 3 columns are | Q (1/A) | I(Q) (1/cm) | std. dev. I(Q) (1/cm) |					The 3 columns are | Q (1/A) | I(Q) (1/cm) | std. dev. I(Q) (1/cm) |					The 3 columns are | Q (1/A) | I(Q) (1/cm) | std. dev. I(Q) (1/cm) |					The 3 columns are | Q (1/A) | I(Q) (1/cm) | std. dev. I(Q) (1/cm) |
0.002723 3653 71.14					0.002723 2034 50.57					0.002723 1669 55.35					0.002723 1348 29.21
0.002996 3160 141.4					0.002996 1697 57.61					0.002996 1471 44.23					0.002996 1159 33.03
0.003268 2397 150.6					0.003268 1304 65.7					0.003268 1156 46.89					0.003268 898.2 42.12
0.00354 1702 81					0.00354 941.4 34.46					0.00354 860.2 26.07					0.00354 657 22.47
0.003813 1301 86.99					0.003813 724.2 39.95					0.003813 678.7 31.36					0.003813 508.6 24.71
0.004085 968.5 36.03					0.004085 551.7 14.75					0.004085 525.9 12.8					0.004085 392.2 10.05
0.004357 768.1 36.54					0.004357 436.2 18.06					0.004357 418.1 15.27					0.004357 309.3 11.53
0.00463 611.7 19.76					0.00463 353.2 7.816					0.00463 342.9 7.243					0.00463 253.6 5.389
0.004902 485.7 15.21					0.004902 283.9 7.478					0.004902 273 6.133					0.004902 201.4 4.764
0.005174 394.1 7.896					0.005174 234.4 3.844					0.005174 226.7 3.406					0.005174 168.3 2.703
0.005447 326 7.514					0.005447 197.6 4.015					0.005447 188.8 3.258					0.005447 140.6 2.524
0.005719 273.7 5.613					0.005719 169.2 2.647					0.005719 161.3 2.482					0.005719 120.2 1.9
0.005991 236.7 4.924					0.005991 148.6 2.546					0.005991 140.7 2.301					0.005991 105.4 1.759
0.006264 198.3 2.796					0.006264 127.9 1.464					0.006264 120.2 1.175					0.006264 90.7 1.036
0.006536 173.3 3.239					0.006536 113.1 1.776					0.006536 105.6 1.548					0.006536 79.7 1.344
0.006808 150.6 1.638					0.006808 100.4 0.7953					0.006808 94.3 0.8142					0.006808 71.35 0.6642
0.007081 130 1.913					0.007081 89.1 1.031					0.007081 82.77 0.9523					0.007081 62.35 0.7092
0.007353 115.6 1.302					0.007353 80.9 0.7555					0.007353 74.45 0.7251					0.007353 56.6 0.4971
0.007625 101.4 1.356					0.007625 72.97 0.8094					0.007625 66.43 0.7007					0.007625 50.69 0.5084
0.007898 91.62 0.9637					0.007898 66.38 0.566					0.007898 60.71 0.5086					0.007898 45.99 0.3931
0.00817 81.22 0.8891					0.00817 59.83 0.5712					0.00817 54.47 0.4669					0.00817 41.78 0.4025
0.008442 73.36 0.6578					0.008442 55.14 0.4049					0.008442 49.8 0.4219					0.008442 38.15 0.3699
0.008715 65.95 0.5837					0.008715 49.95 0.4043					0.008715 45.21 0.354					0.008715 34.46 0.2814
0.008987 59.84 0.4388					0.008987 46.26 0.2724					0.008987 41.27 0.3172					0.008987 32.11 0.2477
0.009259 54.28 0.4611					0.009259 42.71 0.3485					0.009259 38.19 0.3163					0.009259 29.3 0.2571
0.009532 49.65 0.3788					0.009532 39.64 0.31					0.009532 35.27 0.2326					0.009532 27 0.1901
0.009804 45.46 0.3185					0.009804 36.28 0.2584					0.009804 32.19 0.2101					0.009804 24.77 0.1738
0.01008 41.95 0.2856					0.01008 33.85 0.211					0.01008 30.02 0.1814					0.01008 23.16 0.1765
0.01035 38.5 0.2967					0.01035 31.6 0.2233					0.01035 27.69 0.2062					0.01035 21.56 0.1714
0.01062 35.91 0.2625					0.01062 29.8 0.2151					0.01062 25.93 0.1731					0.01062 20.23 0.1649
0.01089 33.27 0.2163					0.01089 27.5 0.1594					0.01089 23.91 0.1594					0.01089 18.62 0.1368
0.01117 30.52 0.1918					0.01117 25.68 0.1913					0.01117 22.34 0.1274					0.01117 17.36 0.1239
0.01144 28.87 0.1905					0.01144 24.35 0.1648					0.01144 21.01 0.1655					0.01144 16.29 0.1202
0.01171 26.64 0.1456					0.01171 22.79 0.1471					0.01171 19.67 0.1132					0.01171 15.37 0.103
0.01198 25.08 0.1632					0.01198 21.31 0.1241					0.01198 18.37 0.1166					0.01198 14.43 0.1049
0.01226 23.52 0.1478					0.01226 20.28 0.143					0.01226 17.27 0.1143					0.01226 13.57 0.0829
0.01253 22.19 0.1375					0.01253 18.85 0.1197					0.01253 16.34 0.1004					0.01253 12.57 0.08103
0.0128 20.71 0.1331					0.0128 17.79 0.1222					0.0128 15.24 0.09085					0.0128 11.94 0.09947
0.01307 19.54 0.1147					0.01307 16.84 0.09624					0.01307 14.66 0.08463					0.01307 11.33 0.08216
0.01334 18.41 0.1126					0.01334 15.91 0.1224					0.01334 13.63 0.09042					0.01334 10.77 0.07191
0.01362 17.5 0.1135					0.01362 15.2 0.0936					0.01362 13.06 0.08532					0.01362 10.08 0.08445
0.01389 16.62 0.0918					0.01389 14.44 0.1034					0.01389 12.2 0.08643					0.01389 9.593 0.06172
0.01416 15.57 0.1074					0.01416 13.66 0.08957					0.01416 11.62 0.06544					0.01416 9.058 0.06362
0.01443 15.05 0.09539					0.01443 12.94 0.07521					0.01443 10.94 0.07788					0.01443 8.631 0.07343
0.01471 14.03 0.09204					0.01471 12.14 0.07342					0.01471 10.4 0.06606					0.01471 8.138 0.06096
0.01498 13.43 0.08052					0.01498 11.62 0.06868					0.01498 9.934 0.06702					0.01498 7.785 0.06066
0.01525 12.75 0.09001					0.01525 11.17 0.08219					0.01525 9.394 0.0723					0.01525 7.395 0.06541
0.01552 12.29 0.07157					0.01552 10.69 0.06583					0.01552 8.954 0.06402					0.01552 7.127 0.0503
0.0158 11.78 0.0729					0.0158 10.12 0.06939					0.0158 8.498 0.0599					0.0158 6.847 0.05458
0.01607 11.19 0.07022					0.01607 9.567 0.0621					0.01607 7.991 0.05548					0.01607 6.423 0.04586
0.01634 10.73 0.06308					0.01634 9.219 0.06834					0.01634 7.74 0.05731					0.01634 6.06 0.0519
0.01661 10.26 0.06439					0.01661 8.781 0.06598					0.01661 7.349 0.05159					0.01661 5.807 0.04934
0.01688 9.855 0.06934					0.01688 8.335 0.06256					0.01688 7.089 0.05719					0.01688 5.665 0.04983
0.01716 9.586 0.05666					0.01716 8.14 0.05438					0.01716 6.738 0.04771					0.01716 5.311 0.04324
0.01743 9.086 0.06001					0.01743 7.699 0.05444					0.01743 6.512 0.04678					0.01743 5.168 0.04284
0.0177 8.755 0.053					0.0177 7.429 0.04379					0.0177 6.248 0.05087					0.0177 4.951 0.04345
0.01797 8.392 0.06656					0.01797 6.96 0.05609					0.01797 5.908 0.04872					0.01797 4.741 0.04383
0.01825 8.213 0.05529					0.01825 6.89 0.04697					0.01825 5.75 0.04357					0.01825 4.602 0.03888
0.01852 7.815 0.05068					0.01852 6.578 0.05249					0.01852 5.451 0.04943					0.01852 4.389 0.03777
0.01879 7.54 0.05347					0.01879 6.198 0.04433					0.01879 5.269 0.04374					0.01879 4.27 0.03793
0.01906 7.312 0.05624					0.01906 6.084 0.04467					0.01906 4.974 0.04613					0.01906 4.072 0.03924
0.01934 6.975 0.04322					0.01934 5.85 0.04604					0.01934 4.907 0.0425					0.01934 3.906 0.03385
0.01961 6.85 0.04523					0.01961 5.492 0.03899					0.01961 4.679 0.04373					0.01961 3.797 0.0383
0.01988 6.553 0.04492					0.01988 5.409 0.04221					0.01988 4.535 0.03866					0.01988 3.612 0.03263
0.02015 6.365 0.04386					0.02015 5.243 0.04815					0.02015 4.31 0.0416					0.02015 3.499 0.03405
0.02043 6.191 0.03886					0.02043 5.007 0.03672					0.02043 4.225 0.03615					0.02043 3.369 0.03216
0.0207 5.932 0.0459					0.0207 4.771 0.03766					0.0207 4.05 0.03733					0.0207 3.228 0.03472
0.02097 5.816 0.03798					0.02097 4.715 0.03906					0.02097 3.919 0.03581					0.02097 3.147 0.02914
0.02124 5.595 0.03881					0.02124 4.482 0.0377					0.02124 3.78 0.03602					0.02124 3.029 0.03436
0.02151 5.474 0.04011					0.02151 4.381 0.03734					0.02151 3.602 0.02947					0.02151 2.964 0.02887
0.02179 5.22 0.04205					0.02179 4.192 0.03867					0.02179 3.537 0.0344					0.02179 2.85 0.03088
0.02206 5.104 0.04721					0.02206 4.003 0.03816					0.02206 3.381 0.03172					0.02206 2.746 0.02983
0.02233 5.034 0.04091					0.02233 3.899 0.04098					0.02233 3.214 0.0367					0.02233 2.638 0.02807
0.0226 4.906 0.04161					0.0226 3.853 0.03928					0.0226 3.175 0.03044					0.0226 2.605 0.03144
0.02288 4.874 0.04219					0.02288 3.7 0.0381					0.02288 3.104 0.03431					0.02288 2.445 0.02359
0.02315 4.634 0.04019					0.02315 3.54 0.03512					0.02315 2.948 0.03049					0.02315 2.492 0.03225
0.02319 4.435 0.1517					0.02319 3.474 0.04393					0.02319 2.884 0.0539					0.02319 2.211 0.08254
0.02342 4.597 0.04186					0.02342 3.477 0.03383					0.02342 2.886 0.03022					0.02342 2.379 0.02753
0.02369 4.353 0.03573					0.02369 3.399 0.03171					0.02369 2.816 0.03022					0.02369 2.319 0.02726
0.02397 4.317 0.04098					0.02397 3.31 0.03643					0.02397 2.732 0.03003					0.02397 2.287 0.02926
0.02411 4.361 0.07203					0.02411 3.211 0.07534					0.02411 2.693 0.05806					0.02411 2.288 0.02982
0.02424 4.22 0.03248					0.02424 3.227 0.02908					0.02424 2.611 0.02714					0.02424 2.128 0.02542
0.02451 4.107 0.03706					0.02451 3.129 0.03187					0.02451 2.555 0.02598					0.02451 2.127 0.02728
0.02478 3.969 0.03731					0.02478 3.032 0.03385					0.02478 2.54 0.02882					0.02478 2.09 0.02536
0.02504 3.827 0.07383					0.02504 2.847 0.05946					0.02504 2.388 0.0454					0.02504 1.936 0.03194
0.02505 3.9 0.03821					0.02505 2.989 0.03142					0.02505 2.404 0.03238					0.02505 1.993 0.02568
0.02533 3.861 0.0353					0.02533 2.895 0.03134					0.02533 2.335 0.02497					0.02533 1.929 0.02414
0.0256 3.741 0.03551					0.0256 2.843 0.02816					0.0256 2.235 0.02718					0.0256 1.88 0.02944
0.02587 3.674 0.03412					0.02587 2.694 0.03255					0.02587 2.167 0.02778					0.02587 1.834 0.02536
0.02597 3.561 0.05979					0.02597 2.701 0.05734					0.02597 2.224 0.0493					0.02597 1.84 0.03739
0.02614 3.591 0.03177					0.02614 2.669 0.02472					0.02614 2.18 0.02679					0.02614 1.789 0.02333
0.02642 3.499 0.03203					0.02642 2.587 0.03028					0.02642 2.105 0.0244					0.02642 1.751 0.02445
0.02669 3.422 0.03166					0.02669 2.512 0.03013					0.02669 2.023 0.02617					0.02669 1.72 0.0251
0.0269 3.37 0.06553					0.0269 2.48 0.04275					0.0269 1.93 0.04152					0.0269 1.674 0.04851
0.02696 3.353 0.0341					0.02696 2.458 0.02761					0.02696 1.994 0.02798					0.02696 1.636 0.02588
0.02723 3.34 0.03021					0.02723 2.403 0.02766					0.02723 1.955 0.0238					0.02723 1.625 0.02395
0.02751 3.252 0.03564					0.02751 2.312 0.0262					0.02751 1.873 0.02689					0.02751 1.539 0.02328
0.02778 3.196 0.03131					0.02778 2.261 0.02729					0.02778 1.816 0.025					0.02778 1.516 0.02551
0.02782 3.223 0.03846					0.02782 2.248 0.03265					0.02782 1.898 0.0251					0.02782 1.546 0.02449
0.02805 3.043 0.03342					0.02805 2.246 0.02736					0.02805 1.794 0.027					0.02805 1.483 0.02227
0.02832 3.017 0.02769					0.02832 2.203 0.02573					0.02832 1.78 0.02221					0.02832 1.478 0.02201
0.0286 3.056 0.0299					0.0286 2.164 0.0305					0.0286 1.752 0.02553					0.0286 1.483 0.02531
0.02875 2.996 0.03983					0.02875 2.078 0.03323					0.02875 1.679 0.03915					0.02875 1.435 0.02827
0.02887 2.95 0.02569					0.02887 2.083 0.0256					0.02887 1.664 0.02239					0.02887 1.403 0.02202
0.02889 3.001 0.01986					0.02889 2.207 0.01618					0.02889 1.799 0.01357					0.02889 1.357 0.01071
0.02914 2.822 0.02857					0.02914 2.068 0.02545					0.02914 1.641 0.0238					0.02914 1.38 0.02072
0.02941 2.798 0.02731					0.02941 2.028 0.02438					0.02941 1.592 0.02301					0.02941 1.375 0.01972
0.02968 2.841 0.02265					0.02968 1.995 0.02344					0.02968 1.603 0.02581					0.02968 1.294 0.01572
0.02968 2.779 0.03345					0.02968 1.952 0.02685					0.02968 1.522 0.02557					0.02968 1.304 0.02383
0.02982 2.829 0.01413					0.02982 2.067 0.01304					0.02982 1.674 0.01065					0.02982 1.29 0.008706
0.02996 2.736 0.03066					0.02996 1.911 0.02506					0.02996 1.536 0.02253					0.02996 1.333 0.02133
0.03023 2.626 0.02886					0.03023 1.838 0.0276					0.03023 1.446 0.02063					0.03023 1.268 0.02121
0.0305 2.606 0.03304					0.0305 1.861 0.02676					0.0305 1.467 0.02387					0.0305 1.238 0.01989
0.03061 2.653 0.02816					0.03061 1.881 0.03842					0.03061 1.478 0.0214					0.03061 1.246 0.0256
0.03075 2.626 0.01361					0.03075 1.881 0.01059					0.03075 1.517 0.01004					0.03075 1.184 0.008409
0.03077 2.525 0.02978					0.03077 1.726 0.02696					0.03077 1.394 0.02591					0.03077 1.202 0.02043
0.03105 2.517 0.03397					0.03105 1.723 0.02813					0.03105 1.4 0.02332					0.03105 1.204 0.02032
0.03132 2.493 0.03309					0.03132 1.795 0.02792					0.03132 1.344 0.02148					0.03132 1.207 0.02417
0.03153 2.483 0.02886					0.03153 1.733 0.02401					0.03153 1.358 0.0211					0.03153 1.174 0.01235
0.03159 2.44 0.02772					0.03159 1.722 0.02757					0.03159 1.368 0.02421					0.03159 1.152 0.02684
0.03168 2.492 0.01587					0.03168 1.759 0.01175					0.03168 1.423 0.01065					0.03168 1.125 0.007992
0.03186 2.433 0.03412					0.03186 1.685 0.0279					0.03186 1.321 0.0261					0.03186 1.115 0.02395
0.03214 2.381 0.03427					0.03214 1.661 0.02838					0.03214 1.308 0.0266					0.03214 1.128 0.01967
0.03241 2.292 0.03972					0.03241 1.606 0.03065					0.03241 1.266 0.02965					0.03241 1.113 0.02708
0.03246 2.318 0.02584					0.03246 1.606 0.02073					0.03246 1.296 0.01651					0.03246 1.099 0.01969
0.03261 2.337 0.01222					0.03261 1.644 0.008944					0.03261 1.313 0.007193					0.03261 1.064 0.007674
0.03268 2.288 0.03626					0.03268 1.547 0.03325					0.03268 1.257 0.02813					0.03268 1.068 0.02753
0.03295 2.234 0.0348					0.03295 1.514 0.03468					0.03295 1.197 0.02998					0.03295 1.021 0.02574
0.03322 2.199 0.03573					0.03322 1.516 0.03074					0.03322 1.19 0.02658					0.03322 1.036 0.02613
0.03339 2.237 0.01872					0.03339 1.544 0.02236					0.03339 1.198 0.01335					0.03339 1.031 0.011
0.0335 2.165 0.03749					0.0335 1.474 0.03141					0.0335 1.173 0.02978					0.0335 1.021 0.02986
0.03355 2.197 0.009777					0.03355 1.537 0.006907					0.03355 1.221 0.006334					0.03355 0.9974 0.00514
0.03377 2.167 0.03435					0.03377 1.429 0.03431					0.03377 1.143 0.02799					0.03377 0.9942 0.0284
0.03404 2.1 0.04423					0.03404 1.434 0.03915					0.03404 1.155 0.03891					0.03404 0.9539 0.0279
0.03431 2.106 0.04125					0.03431 1.425 0.03886					0.03431 1.142 0.03575					0.03431 0.9708 0.0286
0.03432 2.056 0.01657					0.03432 1.38 0.01451					0.03432 1.109 0.01299					0.03432 0.971 0.008712
0.03448 2.075 0.01207					0.03448 1.433 0.008124					0.03448 1.133 0.007325					0.03448 0.9401 0.005957
0.03459 2.06 0.04376					0.03459 1.422 0.03806					0.03459 1.114 0.03227					0.03459 0.9494 0.02658
0.03486 2.046 0.04466					0.03486 1.382 0.03587					0.03486 1.006 0.03368					0.03486 0.9321 0.02651
0.03513 2 0.04164					0.03513 1.317 0.03645					0.03513 1.086 0.03558					0.03513 0.9344 0.03763
0.03524 1.964 0.01937					0.03524 1.322 0.0144					0.03524 1.036 0.01433					0.03524 0.8961 0.01268
0.0354 1.839 0.0422					0.0354 1.268 0.04658					0.0354 0.9812 0.03624					0.0354 0.7833 0.0366
0.03541 1.979 0.00878					0.03541 1.36 0.006091					0.03541 1.075 0.005183					0.03541 0.906 0.005054
0.03568 1.935 0.04352					0.03568 1.304 0.03871					0.03568 0.9908 0.03148					0.03568 0.8302 0.03434
0.03595 1.863 0.04759					0.03595 1.331 0.04477					0.03595 0.9898 0.03742					0.03595 0.8495 0.03578
0.03617 1.825 0.01392					0.03617 1.247 0.01256					0.03617 0.969 0.01103					0.03617 0.8608 0.009901
0.03622 1.916 0.04854					0.03622 1.208 0.04323					0.03622 1.056 0.03824					0.03622 0.8365 0.03513
0.03634 1.859 0.008085					0.03634 1.276 0.006143					0.03634 0.997 0.005017					0.03634 0.8559 0.00427
0.03649 1.792 0.06067					0.03649 1.22 0.03446					0.03649 0.927 0.03871					0.03649 0.811 0.03897
0.03677 1.772 0.04387					0.03677 1.151 0.03841					0.03677 0.9652 0.03741					0.03677 0.7862 0.04276
0.0371 1.766 0.01328					0.0371 1.196 0.01251					0.0371 0.9406 0.009952					0.0371 0.841 0.0107
0.03727 1.757 0.006911					0.03727 1.202 0.00437					0.03727 0.9463 0.00399					0.03727 0.8112 0.004005
0.03803 1.664 0.01413					0.03803 1.141 0.01079					0.03803 0.8914 0.01025					0.03803 0.801 0.008851
0.03821 1.66 0.008923					0.03821 1.133 0.005622					0.03821 0.8879 0.004554					0.03821 0.7734 0.004528
0.03895 1.587 0.01165					0.03895 1.087 0.008637					0.03895 0.8491 0.006984					0.03895 0.7421 0.0103
0.03914 1.584 0.005621					0.03914 1.076 0.00401					0.03914 0.8446 0.003335					0.03914 0.7453 0.003212
0.03988 1.5 0.01134					0.03988 1.035 0.01104					0.03988 0.7963 0.009211					0.03988 0.7214 0.007577
0.04007 1.491 0.007149					0.04007 1.019 0.004642					0.04007 0.798 0.00325					0.04007 0.7076 0.004225
0.04081 1.447 0.01138					0.04081 0.9989 0.008902					0.04081 0.7729 0.008384					0.04081 0.6806 0.007792
0.041 1.425 0.005275					0.041 0.9741 0.003629					0.041 0.7634 0.003099					0.041 0.6863 0.003146
0.04174 1.374 0.01064					0.04174 0.9331 0.009137					0.04174 0.7428 0.008668					0.04174 0.6633 0.007337
0.04193 1.347 0.007029					0.04193 0.9235 0.004126					0.04193 0.7224 0.00323					0.04193 0.6573 0.003275
0.04266 1.298 0.0113					0.04266 0.9165 0.008146					0.04266 0.7161 0.00656					0.04266 0.635 0.006599
0.04287 1.285 0.004426					0.04287 0.8852 0.003113					0.04287 0.6967 0.00239					0.04286 0.6271 0.002518
0.04359 1.24 0.00821					0.04359 0.8722 0.01003					0.04359 0.6817 0.008982					0.04359 0.6105 0.007967
0.0438 1.211 0.005689					0.0438 0.8396 0.003221					0.0438 0.6607 0.003012					0.0438 0.6063 0.003391
0.04452 1.179 0.009879					0.04452 0.8399 0.007201					0.04452 0.6594 0.006387					0.04452 0.5907 0.005725
0.04473 1.16 0.003782					0.04473 0.8019 0.002749					0.04473 0.6306 0.001936					0.04473 0.583 0.002429
0.04545 1.128 0.01041					0.04545 0.7828 0.009158					0.04545 0.6229 0.007135					0.04545 0.5709 0.007242
0.04566 1.099 0.005088					0.04566 0.7689 0.003145					0.04566 0.6084 0.00255					0.04566 0.5631 0.002792
0.04637 1.067 0.007814					0.04637 0.7569 0.006736					0.04637 0.6006 0.006044					0.04637 0.5317 0.006846
0.04659 1.049 0.004171					0.04659 0.7386 0.00283					0.04659 0.5851 0.001973					0.04659 0.54 0.002456
0.0473 1.026 0.009135					0.0473 0.7492 0.00877					0.0473 0.5983 0.007206					0.0473 0.5269 0.006938
0.04752 0.9923 0.004283					0.04752 0.7053 0.002642					0.04752 0.5618 0.002012					0.04752 0.5219 0.002302
0.04823 0.9768 0.00773					0.04823 0.6997 0.006021					0.04823 0.5586 0.006452					0.04823 0.5042 0.006342
0.04846 0.9519 0.004374					0.04846 0.6805 0.002583					0.04846 0.5417 0.002314					0.04846 0.5085 0.002358
0.04916 0.9334 0.007721					0.04916 0.6784 0.007852					0.04916 0.5497 0.005513					0.04916 0.4973 0.005305
0.04939 0.8966 0.003655					0.04939 0.6506 0.002535					0.04939 0.5211 0.002102					0.04939 0.4887 0.00225
0.05008 0.8818 0.006737					0.05008 0.6593 0.006503					0.05008 0.5194 0.00597					0.05008 0.4826 0.005997
0.05032 0.8642 0.003222					0.05032 0.627 0.00227					0.05032 0.506 0.00172					0.05032 0.4753 0.002133
0.05101 0.8461 0.0081					0.05101 0.6363 0.006202					0.05101 0.5088 0.006878					0.05101 0.4637 0.005883
0.05125 0.8247 0.003049					0.05125 0.6056 0.002143					0.05125 0.4894 0.001719					0.05125 0.4613 0.002137
0.05194 0.8061 0.006551					0.05194 0.5982 0.005237					0.05194 0.4982 0.00603					0.05194 0.4533 0.005332
0.05218 0.7888 0.002436					0.05218 0.5836 0.001745					0.05218 0.4747 0.001821					0.05218 0.447 0.00168
0.05287 0.772 0.006899					0.05287 0.5951 0.006402					0.05287 0.4804 0.00574					0.05287 0.4371 0.006042
0.05312 0.7479 0.003003					0.05312 0.5605 0.002152					0.05312 0.4551 0.001853					0.05312 0.43 0.002218
0.05379 0.7517 0.006231					0.05379 0.5742 0.005545					0.05379 0.4739 0.005284					0.05379 0.4227 0.004812
0.05405 0.7189 0.002598					0.05405 0.542 0.001881					0.05405 0.4456 0.001491					0.05405 0.4194 0.001812
0.05472 0.7017 0.007773					0.05472 0.5332 0.006475					0.05472 0.4454 0.005464					0.05472 0.4082 0.005964
0.05498 0.6838 0.002527					0.05498 0.5214 0.001744					0.05498 0.4303 0.001409					0.05498 0.4064 0.001892
0.05565 0.6762 0.006397					0.05565 0.529 0.006272					0.05565 0.4414 0.005351					0.05565 0.4023 0.005582
0.05591 0.6551 0.002273					0.05591 0.5057 0.001679					0.05591 0.4184 0.001455					0.05591 0.3927 0.001699
0.05684 0.629 0.002389					0.05684 0.4885 0.001827					0.05684 0.405 0.001598					0.05684 0.3838 0.001728
0.05777 0.6038 0.002216					0.05777 0.4713 0.001676					0.05777 0.3957 0.001423					0.05777 0.3729 0.001427
0.05871 0.5785 0.00199					0.05871 0.4616 0.001585					0.05871 0.3859 0.00131					0.05871 0.364 0.001682
0.05964 0.5564 0.001989					0.05964 0.4502 0.001458					0.05964 0.377 0.001267					0.05964 0.3577 0.001669
0.06057 0.5351 0.002041					0.06057 0.4343 0.001603					0.06057 0.3645 0.001505					0.06057 0.3487 0.001692
0.0615 0.5178 0.001862					0.0615 0.4223 0.001464					0.0615 0.3589 0.001335					0.0615 0.3418 0.001407
0.06243 0.4981 0.001602					0.06243 0.4115 0.001399					0.06243 0.3502 0.001147					0.06243 0.3318 0.001539
0.06337 0.4832 0.001592					0.06337 0.4019 0.001369					0.06337 0.3432 0.001176					0.06337 0.3275 0.001521
0.0643 0.4622 0.001918					0.0643 0.3884 0.001391					0.0643 0.3297 0.001276					0.0643 0.3157 0.00156
0.06523 0.4526 0.001404					0.06523 0.3831 0.001398					0.06523 0.3274 0.001119					0.06523 0.3082 0.00139
0.06616 0.4359 0.001546					0.06616 0.3724 0.00127					0.06616 0.3206 0.001201					0.06616 0.3047 0.00135
0.06709 0.424 0.001205					0.06709 0.3652 0.001387					0.06709 0.3146 0.001152					0.06709 0.3001 0.001354
0.06803 0.4095 0.001325					0.06803 0.3521 0.001377					0.06803 0.3083 0.001243					0.06802 0.292 0.001289
0.06896 0.3989 0.001299					0.06896 0.3479 0.001219					0.06896 0.3036 0.001189					0.06896 0.2872 0.001393
0.06989 0.3875 0.001416					0.06989 0.34 0.001158					0.06989 0.2992 0.001247					0.06989 0.2816 0.001514
0.07082 0.3779 0.001308					0.07082 0.333 0.001166					0.07082 0.2932 0.001087					0.07082 0.2785 0.001212
0.07175 0.3674 0.001262					0.07175 0.3286 0.001166					0.07175 0.2893 0.001138					0.07175 0.2739 0.001359
0.07268 0.3578 0.001187					0.07268 0.3216 0.001039					0.07268 0.2822 0.001019					0.07268 0.2701 0.001153
0.07362 0.3482 0.001153					0.07362 0.3162 0.001171					0.07362 0.2774 0.001086					0.07362 0.2633 0.001391
0.07455 0.3419 0.001145					0.07455 0.3119 0.001031					0.07455 0.2764 0.0009618					0.07455 0.2639 0.001249
0.07548 0.3324 0.001231					0.07548 0.3041 0.001235					0.07548 0.27 0.001068					0.07548 0.2589 0.001135
0.07641 0.3251 0.001124					0.07641 0.2997 0.001154					0.07641 0.2658 0.001012					0.07641 0.2509 0.001267
0.07734 0.3194 0.001167					0.07734 0.2952 0.001135					0.07734 0.2609 0.001079					0.07734 0.2509 0.001259
0.07828 0.3135 0.001083					0.07828 0.2898 0.001139					0.07828 0.2585 0.001027					0.07828 0.2474 0.001249
0.07921 0.3042 0.001098					0.07921 0.2872 0.001109					0.07921 0.2539 0.001066					0.07921 0.2459 0.001052
0.08014 0.3001 0.001295					0.08014 0.2823 0.00127					0.08014 0.2538 0.001066					0.08014 0.2414 0.001207
0.08107 0.2951 0.001034					0.08107 0.2793 0.001126					0.08107 0.2505 0.001048					0.08107 0.241 0.001318
0.082 0.291 0.001156					0.082 0.2742 0.001143					0.082 0.2479 0.001116					0.082 0.2385 0.001119
0.08293 0.2839 0.001145					0.08293 0.2699 0.001202					0.08293 0.2446 0.001236					0.08293 0.2344 0.00113
0.08387 0.283 0.001043					0.08387 0.2679 0.0009711					0.08387 0.2412 0.0008707					0.08387 0.2325 0.001204
0.0848 0.2764 0.001188					0.0848 0.2652 0.001012					0.0848 0.2368 0.0009581					0.0848 0.233 0.00117
0.08573 0.2738 0.000989					0.08573 0.2635 0.001171					0.08573 0.2359 0.001112					0.08573 0.2289 0.001267
0.08666 0.269 0.0009887					0.08666 0.2593 0.0009458					0.08666 0.2347 0.0009907					0.08666 0.2266 0.001174
0.08759 0.2657 0.001082					0.08759 0.2577 0.001123					0.08759 0.2319 0.001024					0.08759 0.2243 0.001103
0.08853 0.2636 0.001013					0.08853 0.2548 0.001099					0.08853 0.2312 0.001013					0.08853 0.2231 0.00127
0.08946 0.2588 0.00105					0.08946 0.2496 0.001062					0.08946 0.2273 0.0009475					0.08946 0.2218 0.001132
0.09039 0.2545 0.0009968					0.09039 0.248 0.001033					0.09039 0.2256 0.001034					0.09039 0.2191 0.001183
0.09132 0.2522 0.0008987					0.09132 0.2473 0.0009302					0.09132 0.2235 0.0009906					0.09132 0.2176 0.001
0.09225 0.2475 0.001139					0.09225 0.2427 0.0009433					0.09225 0.2201 0.0009638					0.09225 0.2161 0.001207
0.09319 0.2461 0.001153					0.09319 0.2452 0.001105					0.09319 0.2213 0.001048					0.09318 0.2142 0.001214
0.09412 0.2435 0.0009058					0.09412 0.2406 0.0009304					0.09412 0.2191 0.0009972					0.09412 0.2121 0.001143
0.09505 0.2406 0.0008914					0.09505 0.238 0.0009729					0.09505 0.2168 0.0009091					0.09505 0.2107 0.001161
0.09598 0.2363 0.0009475					0.09598 0.2349 0.001092					0.09598 0.2144 0.0009802					0.09598 0.2078 0.001214
0.09691 0.2329 0.0008839					0.09691 0.2324 0.001009					0.09691 0.2132 0.001002					0.09691 0.2084 0.001202
0.09784 0.2345 0.0008896					0.09784 0.2332 0.0009893					0.09784 0.2137 0.001011					0.09784 0.2103 0.001054
0.09878 0.2301 0.000937					0.09878 0.2309 0.0009475					0.09878 0.2108 0.001038					0.09878 0.2109 0.001126
0.09971 0.2297 0.0009485					0.09971 0.2288 0.0009383					0.09971 0.2092 0.0009667					0.09971 0.2061 0.001018
0.1006 0.2263 0.0009295					0.1006 0.2278 0.0009965					0.1006 0.2073 0.0009382					0.1006 0.2011 0.001116
0.1016 0.2243 0.0009864					0.1016 0.2249 0.001015					0.1016 0.2054 0.001002					0.1016 0.2029 0.001035
0.1025 0.2229 0.0009987					0.1025 0.2225 0.0009989					0.1025 0.2037 0.0009965					0.1025 0.1989 0.00103
0.1034 0.2215 0.0009309					0.1034 0.222 0.0009631					0.1034 0.2036 0.000999					0.1034 0.2004 0.001116
0.1044 0.2197 0.001004					0.1044 0.2199 0.001059					0.1044 0.2014 0.0009073					0.1044 0.1988 0.001071
0.1053 0.2171 0.001074					0.1053 0.2197 0.001228					0.1053 0.2002 0.001055					0.1053 0.1978 0.001383
0.1062 0.2152 0.001252					0.1062 0.217 0.001158					0.1062 0.1982 0.001133					0.1062 0.1956 0.001162
0.1072 0.2142 0.001057					0.1072 0.2161 0.001325					0.1072 0.199 0.001131					0.1072 0.1933 0.001151
0.1081 0.2131 0.001294					0.1081 0.2163 0.001305					0.1081 0.1986 0.001286					0.1081 0.196 0.001308
0.1083 0.2085 0.0002048					0.1083 0.2113 0.0008342					0.1083 0.1914 0.0007547					0.1083 0.1903 3.338e-05
0.109 0.2106 0.001224					0.109 0.2117 0.001289					0.109 0.1956 0.001276					0.109 0.1932 0.00132
0.11 0.2097 0.001198					0.11 0.2126 0.001261					0.11 0.1993 0.001295					0.11 0.1933 0.001307
0.1109 0.2075 0.001248					0.1109 0.2111 0.001326					0.1109 0.1933 0.001275					0.1109 0.1918 0.001374
0.1115 0.2054 0.00144					0.1115 0.2086 0.001283					0.1115 0.193 0.0008088					0.1115 0.1906 0.00145
0.1118 0.2072 0.001425					0.1118 0.2115 0.001508					0.1118 0.1946 0.00128					0.1118 0.1904 0.001521
0.1128 0.2058 0.001162					0.1128 0.2115 0.001332					0.1128 0.1937 0.001241					0.1128 0.1912 0.0014
0.1137 0.2038 0.001329					0.1137 0.2079 0.001418					0.1137 0.1928 0.001312					0.1137 0.1906 0.001468
0.1146 0.202 3.859e-05					0.1146 0.2069 0.002768					0.1146 0.1913 0.001564					0.1146 0.1909 0.001425
0.1146 0.2025 0.001477					0.1146 0.208 0.001311					0.1146 0.1911 0.001357					0.1146 0.1919 0.001439
0.1155 0.1994 0.001419					0.1155 0.2029 0.001439					0.1155 0.1895 0.001387					0.1155 0.1903 0.001512
0.1165 0.2001 0.001385					0.1165 0.2047 0.001267					0.1165 0.1903 0.00169					0.1165 0.187 0.001714
0.1174 0.1991 0.001483					0.1174 0.2021 0.001706					0.1174 0.1881 0.001352					0.1174 0.1865 0.001624
0.1178 0.1984 0.001577					0.1178 0.2033 0.002239					0.1178 0.1873 0.001295					0.1178 0.1868 0.000566
0.1183 0.1975 0.001826					0.1183 0.201 0.001738					0.1183 0.1842 0.001512					0.1183 0.1875 0.002041
0.1193 0.1981 0.001519					0.1193 0.2009 0.001675					0.1193 0.1861 0.001545					0.1193 0.1862 0.001683
0.1202 0.1975 0.001576					0.1202 0.1985 0.00181					0.1202 0.1847 0.001736					0.1202 0.1812 0.001831
0.121 0.196 0.001103					0.121 0.2016 0.001189					0.121 0.1863 0.0005775					0.121 0.1869 0.001124
0.1211 0.1946 0.001528					0.1211 0.2003 0.001974					0.1211 0.1878 0.001819					0.1211 0.185 0.00201
0.1221 0.1957 0.002202					0.1221 0.1987 0.00219					0.1221 0.1847 0.00177					0.1221 0.1828 0.001806
0.123 0.1952 0.00191					0.123 0.1975 0.001899					0.123 0.1855 0.001877					0.123 0.1833 0.001838
0.1239 0.1915 0.001421					0.1239 0.198 0.001715					0.1239 0.1831 0.001874					0.1239 0.1855 0.002341
0.1242 0.1938 0.001579					0.1242 0.1991 0.001259					0.1242 0.1847 0.001488					0.1242 0.1845 0.001524
0.1249 0.1908 0.002503					0.1249 0.1958 0.002627					0.1249 0.1802 0.001994					0.1249 0.1795 0.002383
0.1258 0.1894 0.001987					0.1258 0.1971 0.002187					0.1258 0.1833 0.001977					0.1258 0.1828 0.002213
0.1267 0.1881 0.002162					0.1267 0.1919 0.001911					0.1267 0.1793 0.00237					0.1267 0.1818 0.002567
0.1274 0.1889 0.0003855					0.1274 0.1958 0.0003268					0.1274 0.1838 0.0009939					0.1274 0.1827 0.001099
0.1277 0.1883 0.00257					0.1277 0.1942 0.003315					0.1277 0.1778 0.002248					0.1277 0.1811 0.002952
0.1286 0.1874 0.002104					0.1286 0.1932 0.002778					0.1286 0.1782 0.002559					0.1286 0.1776 0.001783
0.1295 0.1843 0.002377					0.1295 0.1925 0.002687					0.1295 0.1786 0.002232					0.1295 0.1818 0.002226
0.1305 0.1846 0.002523					0.1305 0.1908 0.002945					0.1305 0.1786 0.002952					0.1305 0.1765 0.003759
0.1306 0.1862 0.000895					0.1306 0.1915 0.0009175					0.1306 0.1785 0.001564					0.1306 0.1787 0.0008189
0.1314 0.1842 0.002415					0.1314 0.195 0.002097					0.1314 0.1829 0.00335					0.1314 0.181 0.003367
0.1338 0.1879 0.0008484					0.1338 0.1945 0.0007459					0.1338 0.1806 0.0008035					0.1338 0.1814 0.0007242
0.1369 0.1842 0.0007275					0.1369 0.1912 0.0006554					0.1369 0.1781 0.0007627					0.1369 0.1793 0.000763
0.1401 0.1803 0.001021					0.1401 0.1883 0.00125					0.1401 0.1732 0.000936					0.1401 0.1759 0.000956
0.1433 0.1793 0.0008074					0.1433 0.187 0.0009019					0.1433 0.1724 0.0009499					0.1433 0.1754 0.0009558
0.1465 0.178 0.000678					0.1465 0.1849 0.0007861					0.1465 0.1714 0.0007252					0.1465 0.1733 0.0007315
0.1497 0.1768 0.0005168					0.1497 0.1846 0.0007328					0.1497 0.1711 0.0006676					0.1497 0.1724 0.0008687
0.1529 0.1756 0.0005665					0.1529 0.1843 0.0005942					0.1529 0.1707 0.0007144					0.1529 0.1722 0.0006888
0.156 0.1744 0.0006825					0.156 0.1828 0.0005837					0.156 0.1703 0.0007295					0.156 0.1731 0.0006675
0.1592 0.1733 0.0004877					0.1592 0.1824 0.0006687					0.1592 0.1695 0.0005909					0.1592 0.1724 0.0006353
0.1624 0.1722 0.0005011					0.1624 0.182 0.0005994					0.1624 0.1683 0.0006856					0.1624 0.1711 0.0006048
0.1656 0.1723 0.000547					0.1656 0.1825 0.0006228					0.1656 0.1694 0.0006365					0.1656 0.1716 0.0005348
0.1688 0.1702 0.0005924					0.1688 0.1807 0.0004756					0.1688 0.168 0.0005808					0.1688 0.1705 0.0005719
0.172 0.1712 0.0005109					0.172 0.1816 0.000811					0.172 0.1688 0.0006909					0.172 0.1714 0.0005963
0.1752 0.1693 0.0004471					0.1752 0.1795 0.0005298					0.1752 0.1679 0.0004782					0.1752 0.1691 0.0005297
0.1783 0.1687 0.0006055					0.1783 0.1799 0.0007391					0.1783 0.1676 0.000709					0.1783 0.17 0.0008179
0.1815 0.1678 0.0007075					0.1815 0.1795 0.0008619					0.1815 0.1668 0.0006532					0.1815 0.1695 0.0007313
0.1847 0.167 0.0004109					0.1847 0.1785 0.0007202					0.1847 0.1656 0.0006187					0.1847 0.169 0.000626
0.1879 0.1673 0.0006895					0.1879 0.1781 0.000836					0.1879 0.166 0.0007444					0.1879 0.1691 0.0008046
0.1911 0.1669 0.0004787					0.1911 0.1791 0.0005257					0.1911 0.1664 0.000444					0.1911 0.17 0.0006284
0.1943 0.1654 0.0005697					0.1943 0.1774 0.0006165					0.1943 0.1648 0.0005696					0.1943 0.1681 0.0006391
0.1974 0.1646 0.0004874					0.1974 0.1768 0.0005419					0.1974 0.1646 0.0005889					0.1974 0.1693 0.0005291
0.2006 0.1636 0.0004696					0.2006 0.1765 0.0005962					0.2006 0.1648 0.0004324					0.2006 0.1687 0.000571
0.2038 0.1637 0.000492					0.2038 0.1766 0.0004993					0.2038 0.1638 0.0005348					0.2038 0.1677 0.0005369
0.207 0.1641 0.0007765					0.207 0.1773 0.0008007					0.207 0.165 0.000724					0.207 0.1689 0.0008845
0.2102 0.163 0.0003323					0.2102 0.1764 0.0003956					0.2102 0.1638 0.0003731					0.2102 0.1685 0.0004171
0.2134 0.1629 0.0005046					0.2134 0.1761 0.0005671					0.2134 0.164 0.0005911					0.2134 0.1678 0.0004992
0.2166 0.1621 0.0004171					0.2166 0.1752 0.0004287					0.2166 0.1634 0.0003701					0.2166 0.1679 0.0004236
0.2197 0.1622 0.0004427					0.2197 0.1763 0.0005354					0.2197 0.164 0.0004868					0.2197 0.1687 0.0006003
0.2229 0.1624 0.0004152					0.2229 0.1759 0.0005217					0.2229 0.1634 0.0004749					0.2229 0.1677 0.0005683
0.2261 0.1616 0.0004482					0.2261 0.1756 0.0005041					0.2261 0.1636 0.0006281					0.2261 0.1677 0.0007041
0.2293 0.1615 0.0004498					0.2293 0.174 0.0004771					0.2293 0.1631 0.000562					0.2293 0.1669 0.0005746
0.2325 0.1616 0.0003571					0.2325 0.1757 0.000481					0.2325 0.1634 0.0004632					0.2325 0.1678 0.0004269
0.2357 0.1615 0.0004739					0.2357 0.1752 0.0005542					0.2357 0.1631 0.000532					0.2357 0.1669 0.0006169
0.2388 0.162 0.0003649					0.2388 0.1757 0.0004077					0.2388 0.1635 0.0004053					0.2388 0.1686 0.0005028
0.242 0.1613 0.0003072					0.242 0.1752 0.0005189					0.242 0.1632 0.0004718					0.242 0.1677 0.0004539
0.2452 0.1612 0.0003107					0.2452 0.1753 0.0004246					0.2452 0.1631 0.0003545					0.2452 0.1677 0.0004889
0.2484 0.1603 0.0005486					0.2484 0.1747 0.000428					0.2484 0.1626 0.0005505					0.2484 0.1665 0.0005751
0.2516 0.1612 0.0003686					0.2516 0.1757 0.000444					0.2516 0.1639 0.0003306					0.2516 0.1675 0.0004083
0.2548 0.1612 0.0003747					0.2548 0.1756 0.0005387					0.2548 0.1634 0.0003426					0.2548 0.1679 0.0005171
0.258 0.1602 0.0002988					0.258 0.1744 0.0004215					0.258 0.1623 0.000405					0.2579 0.167 0.0004723
0.2611 0.1601 0.0003468					0.2611 0.1748 0.0005042					0.2611 0.1631 0.000411					0.2611 0.1677 0.0005003
0.2643 0.1598 0.0004598					0.2643 0.1738 0.0005217					0.2643 0.1623 0.0005013					0.2643 0.1663 0.0005566
0.2675 0.1598 0.0003813					0.2675 0.1744 0.0005278					0.2675 0.1631 0.0004946					0.2675 0.1674 0.0005017

## Sheet: Fig.2b
Fig2bC1				Fig2bC2				Fig2bC3				Fig2bC4				Fig2bD2O				Fig2bH2O
0.002723	2926.65	146.332		0.002723	643.932	32.1966		0.002723	517.088	25.8544		0.002723	7.92235	0.396118		0.01025	0.02622	0.00459		0.01025	0.1101	0.0179
0.002996	2115.62	105.781		0.002996	595.799	29.79		0.002996	468.663	23.4332		0.002996	7.90233	0.395117		0.01118	0.03336	0.002095		0.01118	0.148	0.005128
0.003268	1510.38	75.5188		0.003268	499.459	24.9729		0.003268	394.617	19.7309		0.003268	7.87798	0.393899		0.01211	0.03866	0.0028		0.01211	0.1662	0.003046
0.00354	1077.06	53.8531		0.00354	360.186	18.0093		0.00354	303.653	15.1827		0.00354	7.8488	0.39244		0.01305	0.03976	0.002668		0.01305	0.1747	0.00663
0.003813	772.247	38.6123		0.003813	221.347	11.0674		0.003813	214.108	10.7054		0.003813	7.81423	0.390711		0.01398	0.03896	0.002452		0.01398	0.1632	0.003524
0.004085	560.45	28.0225		0.004085	122.118	6.1059		0.004085	141.875	7.09376		0.004085	7.77415	0.388707		0.01491	0.03986	0.003366		0.01491	0.1694	0.004274
0.004357	412.003	20.6001		0.004357	64.2198	3.21099		0.004357	90.7608	4.53804		0.004357	7.72808	0.386404		0.01584	0.03876	0.002474		0.01584	0.1632	0.003859
0.00463	306.659	15.333		0.00463	33.4907	1.67454		0.00463	57.2538	2.86269		0.00463	7.67551	0.383776		0.01677	0.03576	0.002833		0.01677	0.1629	0.003971
0.004902	231.571	11.5786		0.004902	17.7727	0.888637		0.004902	36.2672	1.81336		0.004902	7.61656	0.380828		0.01771	0.03546	0.002367		0.01771	0.165	0.004145
0.005174	177.125	8.85623		0.005174	9.65616	0.482808		0.005174	23.219	1.16095		0.005174	7.55083	0.377542		0.01864	0.03456	0.002234		0.01864	0.1574	0.002304
0.005447	137.003	6.85016		0.005447	5.37314	0.268657		0.005447	15.06	0.753002		0.005447	7.47789	0.373894		0.01957	0.03756	0.002064		0.01957	0.1636	0.002784
0.005719	107.28	5.36401		0.005719	3.07475	0.153738		0.005719	9.94268	0.497134		0.005719	7.39817	0.369908		0.0205	0.03576	0.002179		0.0205	0.1674	0.002932
0.005991	84.8965	4.24483		0.005991	1.80325	0.0901627		0.005991	6.6722	0.33361		0.005991	7.31139	0.36557		0.02143	0.03456	0.002363		0.02143	0.1621	0.003659
0.006264	67.7901	3.3895		0.006264	1.08013	0.0540064		0.006264	4.54291	0.227145		0.006264	7.21725	0.360862		0.02236	0.03576	0.002336		0.02236	0.1548	0.002549
0.006536	54.6712	2.73356		0.006536	0.662184	0.0331092		0.006536	3.14482	0.157241		0.006536	7.11652	0.355826		0.0233	0.03466	0.001692		0.0233	0.1641	0.003149
0.006808	44.4653	2.22326		0.006808	0.414045	0.0207023		0.006808	2.20829	0.110415		0.006808	7.00908	0.350454		0.02423	0.03546	0.001819		0.02423	0.1578	0.003254
0.007081	36.4236	1.82118		0.007081	0.263235	0.0131617		0.007081	1.56962	0.078481		0.007081	6.89472	0.344736		0.02516	0.03486	0.001519		0.02516	0.1605	0.002776
0.007353	30.0776	1.50388		0.007353	0.170502	0.00852508		0.007353	1.13115	0.0565575		0.007353	6.7746	0.33873		0.02609	0.02956	0.001575		0.02609	0.158	0.002873
0.007625	25.007	1.25035		0.007625	0.112188	0.00560938		0.007625	0.824752	0.0412376		0.007625	6.64868	0.332434		0.02702	0.03366	0.00164		0.02702	0.1577	0.003333
0.007898	20.9106	1.04553		0.007898	0.0747976	0.00373988		0.007898	0.60729	0.0303645		0.007898	6.5169	0.325845		0.02796	0.03556	0.00175		0.02796	0.1576	0.003008
0.00817	17.6012	0.880061		0.00817	0.0506313	0.00253156		0.00817	0.45228	0.022614		0.00817	6.38069	0.319034		0.02889	0.03136	0.001578		0.02889	0.1525	0.002647
0.008442	14.8985	0.744923		0.008442	0.0347133	0.00173566		0.008442	0.34008	0.017004		0.008442	6.24008	0.312004		0.02982	0.03386	0.001751		0.02982	0.1542	0.002576
0.008715	12.6695	0.633475		0.008715	0.0240544	0.00120272		0.008715	0.257767	0.0128884		0.008715	6.09509	0.304755		0.03075	0.03026	0.0017		0.03075	0.1515	0.002983
0.008987	10.8337	0.541685		0.008987	0.0168796	0.000843978		0.008987	0.197239	0.00986195		0.008987	5.94735	0.297367		0.03168	0.03176	0.001658		0.03168	0.1514	0.003093
0.009259	9.30693	0.465346		0.009259	0.0119705	0.000598527		0.009259	0.15213	0.00760648		0.009259	5.79689	0.289845		0.03261	0.03116	0.001807		0.03261	0.1466	0.002415
0.009532	8.02605	0.401303		0.009532	0.00856372	0.000428186		0.009532	0.118112	0.00590562		0.009532	5.64376	0.282188		0.03355	0.03096	0.001571		0.03355	0.1452	0.003018
0.009804	6.95392	0.347696		0.009804	0.00619196	0.000309598		0.009804	0.0924403	0.00462201		0.009804	5.48964	0.274482		0.03448	0.03156	0.001576		0.03448	0.1445	0.002098
0.01008	6.03636	0.301818		0.01008	0.00449636	0.000224818		0.01008	0.0725829	0.00362914		0.01008	5.33227	0.266613		0.03541	0.03276	0.001562		0.03541	0.1421	0.002329
0.01035	5.27541	0.263771		0.01035	0.0033155	0.000165775		0.01035	0.0576546	0.00288273		0.01035	5.1779	0.258895		0.03634	0.03436	0.001312		0.03634	0.1379	0.002707
0.01062	4.62636	0.231318		0.01062	0.00246402	0.000123201		0.01062	0.0460688	0.00230344		0.01062	5.02366	0.251183		0.03727	0.03016	0.001571		0.03727	0.1413	0.002235
0.01089	4.07052	0.203526		0.01089	0.00184491	9.22457e-05		0.01089	0.037019	0.00185095		0.01089	4.87002	0.243501		0.03821	0.02859	0.001724		0.03821	0.1369	0.002606
0.01117	3.57631	0.178816		0.01117	0.0013769	6.8845e-05		0.01117	0.0296741	0.00148371		0.01117	4.71181	0.235591		0.03914	0.02801	0.001247		0.03914	0.1327	0.002003
0.01144	3.16624	0.158312		0.01144	0.00104556	5.22779e-05		0.01144	0.0240998	0.00120499		0.01144	4.56078	0.228039		0.04007	0.02916	0.001425		0.04007	0.1287	0.002285
0.01171	2.81115	0.140557		0.01171	0.000799066	3.99533e-05		0.01171	0.0196679	0.000983394		0.01171	4.41164	0.220582		0.041	0.03026	0.001266		0.041	0.1354	0.002363
0.01198	2.50264	0.125132		0.01198	0.00061444	3.0722e-05		0.01198	0.0161255	0.000806274		0.01198	4.26473	0.213236		0.04193	0.02844	0.001617		0.04193	0.1356	0.002659
0.01226	2.22449	0.111224		0.01226	0.000470798	2.35399e-05		0.01226	0.0131857	0.000659283		0.01226	4.11506	0.205753		0.04287	0.02613	0.001329		0.04287	0.1303	0.002302
0.01253	1.99059	0.0995294		0.01253	0.000366264	1.83132e-05		0.01253	0.0109064	0.000545322		0.01253	3.97361	0.19868		0.0438	0.02855	0.001458		0.0438	0.1279	0.002584
0.0128	1.7855	0.0892751		0.0128	0.00028647	1.43235e-05		0.0128	0.00905777	0.000452889		0.0128	3.83521	0.19176		0.04473	0.02768	0.001278		0.04473	0.1229	0.002121
0.01307	1.60518	0.0802591		0.01307	0.000225212	1.12606e-05		0.01307	0.00755167	0.000377584		0.01307	3.70005	0.185002		0.04566	0.02766	0.001143		0.04566	0.1242	0.002025
0.01334	1.44621	0.0723107		0.01334	0.000177927	8.89633e-06		0.01334	0.00631946	0.000315973		0.01334	3.5683	0.178415		0.04659	0.02598	0.001207		0.04659	0.1193	0.002303
0.01362	1.30083	0.0650415		0.01362	0.000140044	7.0022e-06		0.01362	0.00527336	0.000263668		0.01362	3.4354	0.17177		0.04752	0.02759	0.001165		0.04752	0.122	0.002047
0.01389	1.1769	0.0588448		0.01389	0.000111688	5.58439e-06		0.01389	0.00444444	0.000222222		0.01389	3.31094	0.165547		0.04846	0.02534	0.001414		0.04846	0.1186	0.002426
0.01416	1.06682	0.0533411		0.01416	8.94622e-05	4.47311e-06		0.01416	0.00375817	0.000187909		0.01416	3.19019	0.159509		0.04939	0.02563	0.001166		0.04939	0.1146	0.002151
0.01443	0.968838	0.0484419		0.01443	7.19604e-05	3.59802e-06		0.01443	0.00318796	0.000159398		0.01443	3.07318	0.153659		0.05032	0.0253	0.001163		0.05032	0.1175	0.001549
0.01471	0.878373	0.0439186		0.01471	5.76628e-05	2.88314e-06		0.01471	0.0026965	0.000134825		0.01471	2.95581	0.14779		0.05125	0.02827	0.001329		0.05125	0.1121	0.002181
0.01498	0.800548	0.0400274		0.01498	4.67577e-05	2.33788e-06		0.01498	0.00230135	0.000115068		0.01498	2.84646	0.142323		0.05218	0.02556	0.001237		0.05218	0.1105	0.001748
0.01525	0.730828	0.0365414		0.01525	3.80571e-05	1.90286e-06		0.01525	0.00196968	9.8484e-05		0.01525	2.74086	0.137043		0.05312	0.02601	0.001434		0.05312	0.1068	0.001826
0.01552	0.668247	0.0334124		0.01552	3.10877e-05	1.55439e-06		0.01552	0.00169042	8.45209e-05		0.01552	2.63896	0.131948		0.05405	0.02295	0.0009953		0.05405	0.1091	0.001877
0.0158	0.609996	0.0304998		0.0158	2.52981e-05	1.2649e-06		0.0158	0.00144658	7.23291e-05		0.0158	2.53716	0.126858		0.05498	0.02279	0.001135		0.05498	0.1049	0.001723
0.01607	0.559487	0.0279743		0.01607	2.081e-05	1.0405e-06		0.01607	0.00124805	6.24027e-05		0.01607	2.44265	0.122132		0.05591	0.02461	0.001141		0.05591	0.1015	0.00177
0.01634	0.5139	0.025695		0.01634	1.71739e-05	8.58698e-07		0.01634	0.00107942	5.39712e-05		0.01634	2.35166	0.117583		0.05684	0.02417	0.001117		0.05684	0.1024	0.00201
0.01661	0.472685	0.0236342		0.01661	1.42179e-05	7.10895e-07		0.01661	0.000935802	4.67901e-05		0.01661	2.26412	0.113206		0.05777	0.02289	0.001142		0.05777	0.0993	0.001808
0.01688	0.435362	0.0217681		0.01688	1.18065e-05	5.90327e-07		0.01688	0.00081316	4.0658e-05		0.01688	2.17995	0.108997		0.05871	0.02087	0.001084		0.05871	0.0997	0.001689
0.01716	0.400317	0.0200159		0.01716	9.76728e-06	4.88364e-07		0.01716	0.00070458	3.5229e-05		0.01716	2.0961	0.104805		0.05964	0.02259	0.001131		0.05964	0.0988	0.001803
0.01743	0.369673	0.0184837		0.01743	8.15883e-06	4.07942e-07		0.01743	0.000614982	3.07491e-05		0.01743	2.01848	0.100924		0.06057	0.0215	0.001147		0.06057	0.0921	0.002
0.0177	0.341794	0.0170897		0.0177	6.83414e-06	3.41707e-07		0.0177	0.000537901	2.6895e-05		0.0177	1.94394	0.0971968		0.0615	0.02048	0.001155		0.0615	0.0932	0.001736
0.01797	0.316392	0.0158196		0.01797	5.73991e-06	2.86995e-07		0.01797	0.000471436	2.35718e-05		0.01797	1.87237	0.0936183		0.06243	0.02181	0.001007		0.06243	0.0906	0.001662
0.01825	0.292397	0.0146198		0.01825	4.80299e-06	2.4015e-07		0.01825	0.000412025	2.06013e-05		0.01825	1.80118	0.0900589		0.06337	0.02139	0.000979		0.06337	0.089	0.001758
0.01852	0.271292	0.0135646		0.01852	4.05508e-06	2.02754e-07		0.01852	0.000362542	1.81271e-05		0.01852	1.73535	0.0867678		0.0643	0.01899	0.001047		0.0643	0.0871	0.001708
0.01879	0.251983	0.0125992		0.01879	3.43203e-06	1.71602e-07		0.01879	0.000319592	1.59796e-05		0.01879	1.6722	0.0836101		0.06523	0.02	0.0009583		0.06523	0.0878	0.001703
0.01906	0.234296	0.0117148		0.01906	2.91164e-06	1.45582e-07		0.01906	0.000282238	1.41119e-05		0.01906	1.61162	0.0805809		0.06616	0.02122	0.00107		0.06616	0.0806	0.001673
0.01934	0.217498	0.0108749		0.01934	2.46115e-06	1.23058e-07		0.01934	0.000248564	1.24282e-05		0.01934	1.5514	0.07757		0.06709	0.01859	0.001034		0.06709	0.0803	0.001611
0.01961	0.202647	0.0101324		0.01961	2.09769e-06	1.04884e-07		0.01961	0.000220284	1.10142e-05		0.01961	1.49575	0.0747875		0.06802	0.01922	0.00105		0.06802	0.0774	0.001617
0.01988	0.188993	0.00944965		0.01988	1.79181e-06	8.95905e-08		0.01988	0.000195544	9.77718e-06		0.01988	1.44238	0.0721189		0.06896	0.0186	0.0009055		0.06896	0.0811	0.001563
0.02015	0.176425	0.00882124		0.02015	1.53379e-06	7.66896e-08		0.02015	0.000173861	8.69307e-06		0.02015	1.39119	0.0695596		0.06989	0.01599	0.001067		0.06989	0.077	0.001513
0.02043	0.164432	0.0082216		0.02043	1.30825e-06	6.54123e-08		0.02043	0.000154166	7.70832e-06		0.02043	1.34032	0.0670162		0.07082	0.0189	0.001013		0.07082	0.0725	0.001435
0.0207	0.15378	0.00768899		0.0207	1.12453e-06	5.62264e-08		0.0207	0.000137504	6.87518e-06		0.0207	1.29332	0.0646658		0.07175	0.0164	0.001053		0.07175	0.0724	0.001518
0.02097	0.143943	0.00719713		0.02097	9.68506e-07	4.84253e-08		0.02097	0.000122824	6.14119e-06		0.02097	1.24823	0.0624115		0.07268	0.018	0.0009898		0.07268	0.0683	0.00154
0.02124	0.134849	0.00674243		0.02124	8.35728e-07	4.17864e-08		0.02124	0.00010987	5.49349e-06		0.02124	1.20499	0.0602493		0.07362	0.01706	0.0009709		0.07362	0.0662	0.001443
0.02151	0.126433	0.00632166		0.02151	7.22497e-07	3.61248e-08		0.02151	9.84204e-05	4.92102e-06		0.02151	1.1635	0.0581752		0.07455	0.01707	0.000971		0.07455	0.0691	0.001258
0.02179	0.118361	0.00591805		0.02179	6.22441e-07	3.1122e-08		0.02179	8.79329e-05	4.39665e-06		0.02179	1.12227	0.0561132		0.07548	0.01775	0.0009332		0.07548	0.065	0.001737
0.02206	0.111154	0.00555771		0.02206	5.40077e-07	2.70038e-08		0.02206	7.89874e-05	3.94937e-06		0.02206	1.08414	0.054207		0.07641	0.01475	0.0009404		0.07641	0.0614	0.001498
0.02233	0.104466	0.0052233		0.02233	4.69421e-07	2.34711e-08		0.02233	7.10445e-05	3.55222e-06		0.02233	1.04756	0.0523779		0.07734	0.01475	0.00101		0.07734	0.0584	0.001619
0.0226	0.0982534	0.00491267		0.0226	4.08697e-07	2.04349e-08		0.0226	6.39818e-05	3.19909e-06		0.0226	1.01245	0.0506225		0.07828	0.01604	0.0008416		0.07828	0.0599	0.001508
0.02288	0.0922716	0.00461358		0.02288	3.54623e-07	1.77312e-08		0.02288	5.74736e-05	2.87368e-06		0.02288	0.977529	0.0488764		0.07921	0.0141	0.0008796		0.07921	0.0587	0.001472
0.02315	0.0869115	0.00434557		0.02315	3.09773e-07	1.54887e-08		0.02315	5.18897e-05	2.59449e-06		0.02315	0.945226	0.0472613		0.08014	0.01474	0.001017		0.08014	0.0573	0.001475
0.02319	0.0861495	0.00430747		0.02319	3.0367e-07	1.51835e-08		0.02319	5.11151e-05	2.55575e-06		0.02319	0.940552	0.0470276		0.08107	0.01354	0.0008523		0.08107	0.0563	0.001442
0.02342	0.0819196	0.00409598		0.02342	2.7102e-07	1.3551e-08		0.02342	4.69039e-05	2.34519e-06		0.02342	0.914211	0.0457105		0.082	0.01399	0.0009705		0.082	0.0542	0.001412
0.02369	0.0772668	0.00386334		0.02369	2.37479e-07	1.18739e-08		0.02369	4.24462e-05	2.12231e-06		0.02369	0.884425	0.0442213		0.08293	0.01198	0.001149		0.08293	0.0522	0.001617
0.02397	0.0727715	0.00363857		0.02397	2.074e-07	1.037e-08		0.02397	3.83162e-05	1.91581e-06		0.02397	0.854778	0.0427389		0.08387	0.01137	0.000984		0.08387	0.052	0.00141
0.02411	0.0706414	0.00353207		0.02411	1.93936e-07	9.69681e-09		0.02411	3.64207e-05	1.82103e-06		0.02411	0.840411	0.0420205		0.0848	0.01247	0.0009829		0.0848	0.049	0.001388
0.02424	0.0687299	0.00343649		0.02424	1.82281e-07	9.11406e-09		0.02424	3.47538e-05	1.73769e-06		0.02424	0.827334	0.0413667		0.08573	0.01411	0.001016		0.08573	0.0487	0.001389
0.02451	0.0649538	0.00324769		0.02451	1.60434e-07	8.02168e-09		0.02451	3.15567e-05	1.57783e-06		0.02451	0.800963	0.0400481		0.08666	0.01408	0.001034		0.08666	0.0499	0.001373
0.02478	0.0614233	0.00307116		0.02478	1.41402e-07	7.07011e-09		0.02478	2.8684e-05	1.4342e-06		0.02478	0.775617	0.0387809		0.08759	0.01369	0.0009122		0.08759	0.0472	0.001463
0.02504	0.0582383	0.00291192		0.02504	1.25375e-07	6.26873e-09		0.02504	2.61908e-05	1.30954e-06		0.02504	0.752139	0.037607		0.08853	0.01361	0.0009884		0.08853	0.0474	0.001368
0.02505	0.0581198	0.00290599		0.02505	1.24799e-07	6.23995e-09		0.02505	2.60998e-05	1.30499e-06		0.02505	0.751254	0.0375627		0.08946	0.01163	0.001054		0.08946	0.0438	0.001505
0.02533	0.0549159	0.00274579		0.02533	1.09792e-07	5.48961e-09		0.02533	2.36909e-05	1.18454e-06		0.02533	0.726978	0.0363489		0.09039	0.0117	0.001005		0.09039	0.0439	0.001411
0.0256	0.0520244	0.00260122		0.0256	9.71624e-08	4.85812e-09		0.0256	2.16005e-05	1.08003e-06		0.0256	0.704482	0.0352241		0.09132	0.01136	0.0009557		0.09132	0.041	0.001261
0.02587	0.0493133	0.00246566		0.02587	8.60957e-08	4.30479e-09		0.02587	1.97137e-05	9.85686e-07		0.02587	0.682843	0.0341421		0.09225	0.00869	0.0009676		0.09225	0.0404	0.001506
0.02597	0.0483522	0.00241761		0.02597	8.23512e-08	4.11756e-09		0.02597	1.90621e-05	9.53106e-07		0.02597	0.675038	0.0337519		0.09318	0.01226	0.0009731		0.09318	0.0393	0.001534
0.02614	0.0467693	0.00233847		0.02614	7.63854e-08	3.81927e-09		0.02614	1.80088e-05	9.0044e-07		0.02614	0.662023	0.0331012		0.09412	0.01011	0.000836		0.09412	0.0394	0.001536
0.02642	0.0442951	0.00221476		0.02642	6.75583e-08	3.37791e-09		0.02642	1.64124e-05	8.20621e-07		0.02642	0.64126	0.032063		0.09505	0.01122	0.0008733		0.09505	0.036	0.0014
0.02669	0.0420562	0.00210281		0.02669	6.00874e-08	3.00437e-09		0.02669	1.50211e-05	7.51056e-07		0.02669	0.622002	0.0311001		0.09598	0.00933	0.0009283		0.09598	0.0329	0.001354
0.0269	0.0404079	0.0020204		0.0269	5.48976e-08	2.74488e-09		0.0269	1.40297e-05	7.01487e-07		0.0269	0.60752	0.030376		0.09691	0.00887	0.0008549		0.09691	0.0315	0.00132
0.02696	0.0399513	0.00199756		0.02696	5.35059e-08	2.67529e-09		0.02696	1.376e-05	6.88002e-07		0.02696	0.60346	0.030173		0.09784	0.00963	0.0009179		0.09784	0.035	0.001425
0.02723	0.0379711	0.00189856		0.02723	4.77003e-08	2.38501e-09		0.02723	1.26159e-05	6.30792e-07		0.02723	0.585605	0.0292802		0.09878	0.01091	0.0008736		0.09878	0.0316	0.001562
0.02751	0.0360403	0.00180202		0.02751	4.23948e-08	2.11974e-09		0.02751	1.15401e-05	5.77005e-07		0.02751	0.567781	0.028389		0.09971	0.01102	0.0009631		0.09971	0.0309	0.001439
0.02778	0.0342887	0.00171443		0.02778	3.78813e-08	1.89406e-09		0.02778	1.05988e-05	5.2994e-07		0.02778	0.551234	0.0275617		0.1006	0.00796	0.0008854		0.1006	0.0302	0.001465
0.02782	0.0340379	0.0017019		0.02782	3.72583e-08	1.86291e-09		0.02782	1.04668e-05	5.23338e-07		0.02782	0.548834	0.0274417		0.1016	0.00802	0.0008622		0.1016	0.0293	0.001273
0.02805	0.0326379	0.00163189		0.02805	3.38852e-08	1.69426e-09		0.02805	9.74228e-06	4.87114e-07		0.02805	0.535287	0.0267643		0.1025	0.00749	0.0009457		0.1025	0.0277	0.001503
0.02832	0.0310813	0.00155406		0.02832	3.0343e-08	1.51715e-09		0.02832	8.96222e-06	4.48111e-07		0.02832	0.519916	0.0259958		0.1034	0.00774	0.0008183		0.1034	0.027	0.001486
0.0286	0.0295598	0.00147799		0.0286	2.70902e-08	1.35451e-09		0.0286	8.22605e-06	4.11302e-07		0.0286	0.504558	0.0252279		0.1044	0.00671	0.0008992		0.1044	0.027	0.001448
0.02875	0.0287814	0.00143907		0.02875	2.55051e-08	1.27526e-09		0.02875	7.85958e-06	3.92979e-07		0.02875	0.496566	0.0248283		0.1053	0.00745	0.001018		0.1053	0.0226	0.001462
0.02887	0.0281763	0.00140882		0.02887	2.43096e-08	1.21548e-09		0.02887	7.57949e-06	3.78974e-07		0.02887	0.490287	0.0245143		0.1062	0.00589	0.0009929		0.1062	0.0205	0.001912
0.02889	0.028077	0.00140385		0.02889	2.41164e-08	1.20582e-09		0.02889	7.5339e-06	3.76695e-07		0.02889	0.48925	0.0244625		0.1072	0.00696	0.0009316		0.1072	0.0219	0.001943
0.02914	0.0268696	0.00134348		0.02914	2.18365e-08	1.09182e-09		0.02914	6.98907e-06	3.49454e-07		0.02914	0.47652	0.023826		0.1081	0.0067	0.001099		0.1081	0.0206	0.001916
0.02941	0.0256347	0.00128173		0.02941	1.96343e-08	9.81717e-10		0.02941	6.44947e-06	3.22473e-07		0.02941	0.463239	0.0231619		0.1083	0.00567	0.0008277		0.1083	0.0187	4.01e-05
0.02968	0.0244671	0.00122335		0.02968	1.76715e-08	8.83573e-10		0.02968	5.9559e-06	2.97795e-07		0.02968	0.450422	0.0225211		0.109	0.00717	0.001153		0.109	0.0186	0.002185
0.02968	0.0244671	0.00122335		0.02968	1.76715e-08	8.83573e-10		0.02968	5.9559e-06	2.97795e-07		0.02968	0.450422	0.0225211		0.11	0.00819	0.001074		0.11	0.0183	0.001852
0.02982	0.0238867	0.00119433		0.02982	1.67385e-08	8.36925e-10		0.02982	5.71666e-06	2.85833e-07		0.02982	0.443952	0.0221976		0.1109	0.00583	0.001071		0.1109	0.0194	0.001938
0.02996	0.0233227	0.00116614		0.02996	1.58588e-08	7.92942e-10		0.02996	5.48808e-06	2.74404e-07		0.02996	0.4376	0.02188		0.1115	0.00617	0.0003363		0.1115	0.0163	0.001427
0.03023	0.0222793	0.00111397		0.03023	1.43009e-08	7.15045e-10		0.03023	5.07546e-06	2.53773e-07		0.03023	0.425672	0.0212836		0.1118	0.00655	0.001164		0.1118	0.0186	0.002195
0.0305	0.0212913	0.00106457		0.0305	1.29079e-08	6.45394e-10		0.0305	4.69713e-06	2.34857e-07		0.0305	0.414152	0.0207076		0.1128	0.00645	0.000895		0.1128	0.0167	0.001746
0.03061	0.0209039	0.00104519		0.03061	1.23832e-08	6.19162e-10		0.03061	4.5521e-06	2.27605e-07		0.03061	0.409573	0.0204786		0.1137	0.0049	0.001297		0.1137	0.0171	0.002159
0.03075	0.0204229	0.00102114		0.03075	1.17488e-08	5.87439e-10		0.03075	4.37468e-06	2.18734e-07		0.03075	0.403837	0.0201918		0.1146	0.00419	0.001392		0.1146	0.0168	0.002054
0.03077	0.0203553	0.00101776		0.03077	1.16611e-08	5.83054e-10		0.03077	4.34997e-06	2.17499e-07		0.03077	0.403026	0.0201513		0.1147	0.00538	0.0008803		0.1147	0.0166	0.001754
0.03105	0.019436	0.000971801		0.03105	1.0505e-08	5.25249e-10		0.03105	4.01988e-06	2.00994e-07		0.03105	0.391885	0.0195942		0.1155	0.00466	0.001406		0.1155	0.0133	0.0025
0.03132	0.0185963	0.000929813		0.03132	9.50729e-09	4.75364e-10		0.03132	3.72781e-06	1.86391e-07		0.03132	0.38151	0.0190755		0.1165	0.00715	0.001383		0.1165	0.013	0.001861
0.03153	0.017973	0.00089865		0.03153	8.80251e-09	4.40126e-10		0.03153	3.51698e-06	1.75849e-07		0.03153	0.373681	0.0186841		0.1174	0.00395	0.00142		0.1174	0.0149	0.002037
0.03159	0.0177995	0.000889977		0.03159	8.61173e-09	4.30586e-10		0.03159	3.45921e-06	1.72961e-07		0.03159	0.371482	0.0185741		0.1178	0.00499	0.001806		0.1178	0.0136	0.001333
0.03168	0.0175431	0.000877154		0.03168	8.33393e-09	4.16696e-10		0.03168	3.37453e-06	1.68726e-07		0.03168	0.368215	0.0184107		0.1183	0.00251	0.001556		0.1183	0.0108	0.002666
0.03186	0.0170433	0.000852165		0.03186	7.8071e-09	3.90355e-10		0.03186	3.21201e-06	1.606e-07		0.03186	0.361788	0.0180894		0.1193	0.00248	0.001507		0.1193	0.0139	0.00242
0.03214	0.0162993	0.000814963		0.03214	7.05815e-09	3.52908e-10		0.03214	2.97625e-06	1.48813e-07		0.03214	0.352072	0.0176036		0.1202	0.00371	0.001725		0.1202	0.0101	0.00209
0.03241	0.0156183	0.000780916		0.03241	6.40938e-09	3.20469e-10		0.03241	2.76706e-06	1.38353e-07		0.03241	0.343016	0.0171508		0.121	0.00446	0.0009262		0.121	0.0133	0.001629
0.03246	0.015496	0.000774799		0.03246	6.29651e-09	3.14826e-10		0.03246	2.73014e-06	1.36507e-07		0.03246	0.341372	0.0170686		0.1211	0.00576	0.001705		0.1211	0.007	0.003256
0.03261	0.0151358	0.000756789		0.03261	5.97066e-09	2.98533e-10		0.03261	2.62266e-06	1.31133e-07		0.03261	0.336499	0.016825		0.1221	0.00599	0.001588		0.1221	0.0084	0.002946
0.03268	0.0149711	0.000748555		0.03268	5.82491e-09	2.91245e-10		0.03268	2.57412e-06	1.28706e-07		0.03268	0.334256	0.0167128		0.123	0.0041	0.001292		0.123	0.0087	0.002596
0.03295	0.0143557	0.000717786		0.03295	5.29789e-09	2.64895e-10		0.03295	2.39606e-06	1.19803e-07		0.03295	0.325779	0.0162889		0.1239	0.00275	0.001801		0.1239	0.0107	0.0033
0.03322	0.0137704	0.000688517		0.03322	4.82229e-09	2.41115e-10		0.03322	2.23162e-06	1.11581e-07		0.03322	0.317574	0.0158787		0.1242	0.00521	0.000587		0.1242	0.01	0.001719
0.03339	0.0134164	0.00067082		0.03339	4.54678e-09	2.27339e-10		0.03339	2.13456e-06	1.06728e-07		0.03339	0.312544	0.0156272		0.1249	0.00243	0.001864		0.1249	0.0056	0.002735
0.0335	0.0131932	0.000659659		0.0335	4.37764e-09	2.18882e-10		0.0335	2.07426e-06	1.03713e-07		0.0335	0.309343	0.0154671		0.1258	0.00424	0.001699		0.1258	0.007	0.002923
0.03355	0.0130932	0.000654659		0.03355	4.30304e-09	2.15152e-10		0.03355	2.04749e-06	1.02374e-07		0.03355	0.307902	0.0153951		0.1267	0.00235	0.002478		0.1267	0.0032	0.003032
0.03377	0.0126638	0.000633192		0.03377	3.99079e-09	1.9954e-10		0.03377	1.93416e-06	9.67079e-08		0.03377	0.301662	0.0150831		0.1274	0.00281	0.0008579		0.1274	0.0086	0.001676
0.03404	0.0121597	0.000607984		0.03404	3.64081e-09	1.8204e-10		0.03404	1.80452e-06	9.02259e-08		0.03404	0.294224	0.0147112		0.1277	0.00546	0.002324		0.1277	0.0088	0.004958
0.03431	0.0116793	0.000583968		0.03431	3.32392e-09	1.66196e-10		0.03431	1.68449e-06	8.42247e-08		0.03431	0.287019	0.0143509		0.1286	-0.00045	0.002261		0.1286	0.0038	0.00392
0.03432	0.011662	0.0005831		0.03432	3.31278e-09	1.65639e-10		0.03432	1.68022e-06	8.40111e-08		0.03432	0.286757	0.0143378		0.1295	0.00166	0.001536		0.1295	-0.0007	0.003606
0.03448	0.0113886	0.000569428		0.03448	3.13986e-09	1.56993e-10		0.03448	1.6135e-06	8.06749e-08		0.03448	0.282598	0.0141299		0.1305	0.00418	0.002208		0.1305	0.0086	0.004547
0.03459	0.011205	0.00056025		0.03459	3.02668e-09	1.51334e-10		0.03459	1.56934e-06	7.84671e-08		0.03459	0.279784	0.0139892		0.1306	0.00277	0.001025		0.1306	0.0035	0.001378
0.03486	0.0107693	0.000538463		0.03486	2.76724e-09	1.38362e-10		0.03486	1.46656e-06	7.33278e-08		0.03486	0.273028	0.0136514		0.1314	0.00237	0.003419		0.1314	0.0068	0.002868
0.03513	0.0103536	0.000517681		0.03513	2.53179e-09	1.26589e-10		0.03513	1.37122e-06	6.8561e-08		0.03513	0.266479	0.0133239		0.1338	0.00428	0.0004595		0.1338	0.0077	0.001602
0.03524	0.0101898	0.00050949		0.03524	2.44218e-09	1.22109e-10		0.03524	1.33438e-06	6.67188e-08		0.03524	0.263869	0.0131935		0.137	0.00252	0.0005874		0.137	0.0059	0.00081
0.0354	0.00995703	0.000497851		0.0354	2.31794e-09	1.15897e-10		0.0354	1.28274e-06	6.4137e-08		0.0354	0.260131	0.0130065		0.1401	0.00214	0.0007058		0.1401	0.0004	0.001612
0.03541	0.00994269	0.000497135		0.03541	2.31041e-09	1.1552e-10		0.03541	1.27959e-06	6.39794e-08		0.03541	0.259899	0.012995		0.1433	0.0026	0.0005042		0.1433	0.0004	0.001311
0.03568	0.00956479	0.000478239		0.03568	2.11673e-09	1.05837e-10		0.03568	1.19765e-06	5.98825e-08		0.03568	0.253751	0.0126875		0.1465	0.00126	0.0005767		0.1465	-0.0012	0.001089
0.03595	0.00920393	0.000460197		0.03595	1.94058e-09	9.70288e-11		0.03595	1.12152e-06	5.60759e-08		0.03595	0.247787	0.0123894		0.1497	0.001	0.0004703		0.1497	0.001	0.001074
0.03617	0.00892189	0.000446094		0.03617	1.80881e-09	9.04403e-11		0.03617	1.06346e-06	5.31732e-08		0.03617	0.243061	0.0121531		0.1529	0.00285	0.0005654		0.1529	-0.0009	0.001037
0.03622	0.00885924	0.000442962		0.03622	1.78023e-09	8.90118e-11		0.03622	1.05074e-06	5.25371e-08		0.03622	0.242003	0.0121002		0.1561	0.00133	0.000529		0.1561	0.0006	0.0009451
0.03634	0.00871101	0.00043555		0.03634	1.71365e-09	8.56823e-11		0.03634	1.0209e-06	5.10448e-08		0.03634	0.239488	0.0119744		0.1592	0.00058	0.0005324		0.1592	0.0016	0.0009465
0.03649	0.00852987	0.000426493		0.03649	1.63419e-09	8.17094e-11		0.03649	9.8491e-07	4.92455e-08		0.03649	0.236391	0.0118196		0.1624	0.0018	0.000416		0.1624	0.0007	0.0009261
0.03677	0.00820365	0.000410182		0.03677	1.49637e-09	7.48186e-11		0.03677	9.21457e-07	4.60728e-08		0.03677	0.230747	0.0115374		0.1656	0.00195	0.0004041		0.1656	0.0015	0.0008849
0.0371	0.00783813	0.000391907		0.0371	1.34995e-09	6.74973e-11		0.0371	8.52452e-07	4.26226e-08		0.0371	0.224316	0.0112158		0.1688	0.00106	0.0004439		0.1688	0.0007	0.0009431
0.03727	0.00765745	0.000382872		0.03727	1.28066e-09	6.40328e-11		0.03727	8.19167e-07	4.09584e-08		0.03727	0.221093	0.0110546		0.172	0.0018	0.0004785		0.172	0.0024	0.001145
0.03803	0.00690814	0.000345407		0.03803	1.01482e-09	5.07408e-11		0.03803	6.87061e-07	3.4353e-08		0.03803	0.207391	0.0103695		0.1752	0.00122	0.0004418		0.1752	0	0.0007969
0.03821	0.00674372	0.000337186		0.03821	9.61062e-10	4.80531e-11		0.03821	6.59371e-07	3.29685e-08		0.03821	0.204307	0.0102153		0.1784	0.00072	0.0005973		0.1784	0.0015	0.000891
0.03895	0.0061151	0.000305755		0.03895	7.70438e-10	3.85219e-11		0.03895	5.57899e-07	2.78949e-08		0.03895	0.192232	0.00961162		0.1815	0.0004	0.000506		0.1815	0.0002	0.001041
0.03914	0.00596517	0.000298258		0.03914	7.28416e-10	3.64208e-11		0.03914	5.34741e-07	2.67371e-08		0.03914	0.189281	0.00946408		0.1847	0.00178	0.0004419		0.1847	0.0001	0.001008
0.03988	0.00542159	0.000271079		0.03988	5.86983e-10	2.93492e-11		0.03988	4.54232e-07	2.27116e-08		0.03988	0.178331	0.00891655		0.1879	0.00149	0.0004587		0.1879	0.0003	0.001372
0.04007	0.00529172	0.000264586		0.04007	5.55693e-10	2.77846e-11		0.04007	4.35807e-07	2.17904e-08		0.04007	0.175652	0.00878261		0.1911	0.0012	0.0003017		0.1911	0.0016	0.0007804
0.04081	0.00482009	0.000241004		0.04081	4.50025e-10	2.25013e-11		0.04081	3.71585e-07	1.85793e-08		0.04081	0.165701	0.00828504		0.1943	0.00084	0.0004344		0.1943	-0.0012	0.0009794
0.041	0.00470722	0.000235361		0.041	4.26566e-10	2.13283e-11		0.041	3.56848e-07	1.78424e-08		0.041	0.163264	0.0081632		0.1975	0.00095	0.0004157		0.1975	0.0002	0.001021
0.04174	0.00429669	0.000214835		0.04174	3.47095e-10	1.73547e-11		0.04174	3.05354e-07	1.52677e-08		0.04174	0.154203	0.00771016
0.04193	0.00419829	0.000209914		0.04193	3.29393e-10	1.64697e-11		0.04193	2.93508e-07	1.46754e-08		0.04193	0.151982	0.00759911
0.04266	0.00384444	0.000192222		0.04266	2.69972e-10	1.34986e-11		0.04266	2.52532e-07	1.26266e-08		0.04266	0.143824	0.00719122
0.04286	0.00374933	0.000187466		0.04286	2.55116e-10	1.27558e-11		0.04286	2.41956e-07	1.20978e-08		0.04286	0.141689	0.00708444
0.04359	0.00344393	0.000172196		0.04359	2.10556e-10	1.05278e-11		0.04359	2.09276e-07	1.04638e-08		0.04359	0.134234	0.00671168
0.0438	0.00336052	0.000168026		0.0438	1.9921e-10	9.9605e-12		0.0438	2.00694e-07	1.00347e-08		0.0438	0.132183	0.00660917
0.04452	0.00309231	0.000154616		0.04452	1.65081e-10	8.25405e-12		0.04452	1.74119e-07	8.70593e-09		0.04452	0.125455	0.00627275
0.04473	0.00301896	0.000150948		0.04473	1.56366e-10	7.81829e-12		0.04473	1.67125e-07	8.35623e-09		0.04473	0.123577	0.00617883
0.04545	0.00278279	0.000139139		0.04545	1.3008e-10	6.50401e-12		0.04545	1.4542e-07	7.27098e-09		0.04545	0.117406	0.00587032
0.04566	0.00271811	0.000135905		0.04566	1.23349e-10	6.16746e-12		0.04566	1.39695e-07	6.98476e-09		0.04566	0.115682	0.00578411
0.04637	0.00251236	0.000125618		0.04637	1.03253e-10	5.16262e-12		0.04637	1.22124e-07	6.1062e-09		0.04637	0.110091	0.00550454
0.04659	0.00245242	0.000122621		0.04659	9.77706e-11	4.88853e-12		0.04659	1.17191e-07	5.85952e-09		0.04659	0.10843	0.00542148
0.0473	0.00227032	0.000113516		0.0473	8.21301e-11	4.10651e-12		0.0473	1.02723e-07	5.13616e-09		0.0473	0.103286	0.00516429
0.04752	0.00221721	0.000110861		0.04752	7.78529e-11	3.89264e-12		0.04752	9.86532e-08	4.93266e-09		0.04752	0.101756	0.00508781
0.04823	0.00205565	0.000102783		0.04823	6.56205e-11	3.28103e-12		0.04823	8.6696e-08	4.3348e-09		0.04823	0.0970166	0.00485083
0.04846	0.00200637	0.000100318		0.04846	6.21192e-11	3.10596e-12		0.04846	8.31761e-08	4.15881e-09		0.04846	0.0955429	0.00477715
0.04916	0.00186482	9.3241e-05		0.04916	5.26549e-11	2.63274e-12		0.04916	7.34069e-08	3.67034e-09		0.04916	0.0912329	0.00456164
0.04939	0.00182094	9.1047e-05		0.04939	4.9897e-11	2.49485e-12		0.04939	7.04817e-08	3.52408e-09		0.04939	0.089872	0.0044936
0.05008	0.00169652	8.48259e-05		0.05008	4.25234e-11	2.12617e-12		0.05008	6.24574e-08	3.12287e-09		0.05008	0.0859444	0.00429722
0.05032	0.00165564	8.27821e-05		0.05032	4.02437e-11	2.01218e-12		0.05032	5.99094e-08	2.99547e-09		0.05032	0.0846307	0.00423153
0.05101	0.00154452	7.7226e-05		0.05101	3.43975e-11	1.71987e-12		0.05101	5.32067e-08	2.66034e-09		0.05101	0.0809963	0.00404981
0.05125	0.00150798	7.53988e-05		0.05125	3.2586e-11	1.6293e-12		0.05125	5.10748e-08	2.55374e-09		0.05125	0.0797798	0.00398899
0.05194	0.00140853	7.04264e-05		0.05194	2.79311e-11	1.39656e-12		0.05194	4.54576e-08	2.27288e-09		0.05194	0.0764122	0.00382061
0.05218	0.00137579	6.87895e-05		0.05218	2.64858e-11	1.32429e-12		0.05218	4.36681e-08	2.18341e-09		0.05218	0.0752842	0.00376421
0.05287	0.00128661	6.43306e-05		0.05287	2.27644e-11	1.13822e-12		0.05287	3.89458e-08	1.94729e-09		0.05287	0.0721598	0.00360799
0.05312	0.00125602	6.2801e-05		0.05312	2.15597e-11	1.07799e-12		0.05312	3.73776e-08	1.86888e-09		0.05312	0.0710694	0.00355347
0.05379	0.00117822	5.89112e-05		0.05379	1.86596e-11	9.32981e-13		0.05379	3.35111e-08	1.67556e-09		0.05379	0.0682511	0.00341255
0.05405	0.00114959	5.74797e-05		0.05405	1.76509e-11	8.82543e-13		0.05405	3.21325e-08	1.60662e-09		0.05405	0.0671966	0.00335983
0.05472	0.00107957	5.39785e-05		0.05472	1.53144e-11	7.65718e-13		0.05472	2.88624e-08	1.44312e-09		0.05472	0.0645752	0.00322876
0.05498	0.00105378	5.26888e-05		0.05498	1.45001e-11	7.25006e-13		0.05498	2.76947e-08	1.38474e-09		0.05498	0.0635939	0.0031797
0.05565	0.000990634	4.95317e-05		0.05565	1.26108e-11	6.30538e-13		0.05565	2.49212e-08	1.24606e-09		0.05565	0.0611529	0.00305765
0.05591	0.000967357	4.83678e-05		0.05591	1.19511e-11	5.97558e-13		0.05591	2.39294e-08	1.19647e-09		0.05591	0.0602386	0.00301193
0.05684	0.000889278	4.44639e-05		0.05684	9.88173e-12	4.94087e-13		0.05684	2.0726e-08	1.0363e-09		0.05684	0.0571101	0.00285551
0.05777	0.000818619	4.0931e-05		0.05777	8.1959e-12	4.09795e-13		0.05777	1.79933e-08	8.99664e-10		0.05777	0.0541899	0.0027095
0.05871	0.000753916	3.76958e-05		0.05871	6.80463e-12	3.40232e-13		0.05871	1.5633e-08	7.81649e-10		0.05871	0.0514329	0.00257164
0.05964	0.000695831	3.47915e-05		0.05964	5.67721e-12	2.83861e-13		0.05964	1.36326e-08	6.81629e-10		0.05964	0.0488823	0.00244411
0.06057	0.000643018	3.21509e-05		0.06057	4.74989e-12	2.37494e-13		0.06057	1.19133e-08	5.95668e-10		0.06057	0.046494	0.0023247
0.0615	0.000594929	2.97464e-05		0.0615	3.98485e-12	1.99242e-13		0.0615	1.04323e-08	5.21618e-10		0.0615	0.0442555	0.00221278
0.06243	0.000551078	2.75539e-05		0.06243	3.35185e-12	1.67593e-13		0.06243	9.15368e-09	4.57684e-10		0.06243	0.0421555	0.00210778
0.06337	0.000510627	2.55314e-05		0.06337	2.82149e-12	1.41074e-13		0.06337	8.03622e-09	4.01811e-10		0.06337	0.040163	0.00200815
0.0643	0.000474052	2.37026e-05		0.0643	2.38535e-12	1.19268e-13		0.0643	7.0783e-09	3.53915e-10		0.0643	0.0383107	0.00191554
0.06523	0.000440567	2.20284e-05		0.06523	2.0215e-12	1.01075e-13		0.06523	6.24593e-09	3.12297e-10		0.06523	0.0365684	0.00182842
0.06616	0.000409872	2.04936e-05		0.06616	1.71716e-12	8.58582e-14		0.06616	5.52122e-09	2.76061e-10		0.06616	0.0349279	0.00174639
0.06709	0.000381701	1.9085e-05		0.06709	1.46197e-12	7.30987e-14		0.06709	4.88901e-09	2.4445e-10		0.06709	0.0333821	0.0016691
0.06802	0.000355547	1.77774e-05		0.06802	1.24536e-12	6.22678e-14		0.06802	4.33089e-09	2.16544e-10		0.06802	0.0319243	0.00159622
0.06896	0.000331754	1.65877e-05		0.06896	1.06495e-12	5.32475e-14		0.06896	3.84773e-09	1.92386e-10		0.06896	0.0305341	0.0015267
0.06989	0.00030984	1.5492e-05		0.06989	9.12589e-13	4.56294e-14		0.06989	3.42389e-09	1.71195e-10		0.06989	0.0292354	0.00146177
0.07082	0.000289635	1.44818e-05		0.07082	7.83623e-13	3.91812e-14		0.07082	3.05144e-09	1.52572e-10		0.07082	0.0280078	0.00140039
0.07175	0.000270986	1.35493e-05		0.07175	6.74222e-13	3.37111e-14		0.07175	2.7236e-09	1.3618e-10		0.07175	0.0268466	0.00134233
0.07268	0.000253755	1.26878e-05		0.07268	5.81219e-13	2.90609e-14		0.07268	2.43454e-09	1.21727e-10		0.07268	0.0257475	0.00128737
0.07362	0.000237654	1.18827e-05		0.07362	5.01205e-13	2.50603e-14		0.07362	2.17669e-09	1.08835e-10		0.07362	0.0246954	0.00123477
0.07455	0.000222912	1.11456e-05		0.07455	4.3369e-13	2.16845e-14		0.07455	1.9512e-09	9.75598e-11		0.07455	0.0237091	0.00118545
0.07548	0.000209251	1.04625e-05		0.07548	3.75943e-13	1.87972e-14		0.07548	1.75143e-09	8.75716e-11		0.07548	0.0227736	0.00113868
0.07641	0.000196579	9.82894e-06		0.07641	3.26456e-13	1.63228e-14		0.07641	1.5742e-09	7.87101e-11		0.07641	0.0218856	0.00109428
0.07734	0.000184814	9.24069e-06		0.07734	2.83968e-13	1.41984e-14		0.07734	1.41673e-09	7.08367e-11		0.07734	0.0210424	0.00105212
0.07828	0.000173768	8.68839e-06		0.07828	2.47058e-13	1.23529e-14		0.07828	1.2752e-09	6.37602e-11		0.07828	0.0202326	0.00101163
0.07921	0.000163608	8.18039e-06		0.07921	2.15616e-13	1.07808e-14		0.07921	1.15052e-09	5.7526e-11		0.07921	0.019471	0.00097355
0.08014	0.00015415	7.7075e-06		0.08014	1.88475e-13	9.42374e-15		0.08014	1.03927e-09	5.19637e-11		0.08014	0.0187464	0.000937321
0.08107	0.000145339	7.26694e-06		0.08107	1.65006e-13	8.2503e-15		0.08107	9.39888e-10	4.69944e-11		0.08107	0.0180566	0.000902832
0.082	0.000137123	6.85616e-06		0.082	1.44679e-13	7.23394e-15		0.082	8.50981e-10	4.2549e-11		0.082	0.0173996	0.000869981
0.08293	0.000129457	6.47285e-06		0.08293	1.27044e-13	6.3522e-15		0.08293	7.71347e-10	3.85674e-11		0.08293	0.0167735	0.000838674
0.08387	0.000122224	6.11118e-06		0.08387	1.11567e-13	5.57836e-15		0.08387	6.99206e-10	3.49603e-11		0.08387	0.0161702	0.000808508
0.0848	0.000115538	5.77688e-06		0.0848	9.82511e-14	4.91255e-15		0.0848	6.35158e-10	3.17579e-11		0.0848	0.0156008	0.000780042
0.08573	0.000109285	5.46423e-06		0.08573	8.66444e-14	4.33222e-15		0.08573	5.77582e-10	2.88791e-11		0.08573	0.0150574	0.00075287
0.08666	0.000103432	5.1716e-06		0.08666	7.65125e-14	3.82563e-15		0.08666	5.25763e-10	2.62882e-11		0.08666	0.0145384	0.000726922
0.08759	9.79503e-05	4.89751e-06		0.08759	6.76552e-14	3.38276e-15		0.08759	4.79074e-10	2.39537e-11		0.08759	0.0140426	0.000702129
0.08853	9.2759e-05	4.63795e-06		0.08853	5.98231e-14	2.99115e-15		0.08853	4.36531e-10	2.18265e-11		0.08853	0.0135636	0.00067818
0.08946	8.79436e-05	4.39718e-06		0.08946	5.30347e-14	2.65174e-15		0.08946	3.98544e-10	1.99272e-11		0.08946	0.0131105	0.000655525
0.09039	8.34241e-05	4.17121e-06		0.09039	4.70753e-14	2.35376e-15		0.09039	3.64205e-10	1.82103e-11		0.09039	0.012677	0.000633848
0.09132	7.91797e-05	3.95898e-06		0.09132	4.18365e-14	2.09182e-15		0.09132	3.33133e-10	1.66566e-11		0.09132	0.012262	0.000613098
0.09225	7.51909e-05	3.75954e-06		0.09225	3.72251e-14	1.86126e-15		0.09225	3.04986e-10	1.52493e-11		0.09225	0.0118645	0.000593226
0.09318	7.1401e-05	3.57005e-06		0.09318	3.31199e-14	1.656e-15		0.09318	2.79204e-10	1.39602e-11		0.09318	0.0114837	0.000574187
0.09412	6.78742e-05	3.39371e-06		0.09412	2.95382e-14	1.47691e-15		0.09412	2.56065e-10	1.28033e-11		0.09412	0.0111149	0.000555746
0.09505	6.45536e-05	3.22768e-06		0.09505	2.63734e-14	1.31867e-15		0.09505	2.35044e-10	1.17522e-11		0.09505	0.0107651	0.000538256
0.09598	6.14256e-05	3.07128e-06		0.09598	2.35738e-14	1.17869e-15		0.09598	2.15928e-10	1.07964e-11		0.09598	0.0104295	0.000521477
0.09691	5.84771e-05	2.92385e-06		0.09691	2.10941e-14	1.05471e-15		0.09691	1.98529e-10	9.92647e-12		0.09691	0.0101075	0.000505375
0.09784	5.56963e-05	2.78481e-06		0.09784	1.88953e-14	9.44766e-16		0.09784	1.82679e-10	9.13396e-12		0.09784	0.00979834	0.000489917
0.09878	5.30447e-05	2.65224e-06		0.09878	1.69236e-14	8.4618e-16		0.09878	1.68078e-10	8.40392e-12		0.09878	0.00949828	0.000474914
0.09971	5.05687e-05	2.52843e-06		0.09971	1.5191e-14	7.5955e-16		0.09971	1.54902e-10	7.74509e-12		0.09971	0.00921311	0.000460655
0.1006	4.83275e-05	2.41637e-06		0.1006	1.37122e-14	6.85608e-16		0.1006	1.43362e-10	7.16812e-12		0.1006	0.00895059	0.00044753
0.1016	4.59494e-05	2.29747e-06		0.1016	1.22347e-14	6.11737e-16		0.1016	1.31526e-10	6.57629e-12		0.1016	0.00866717	0.000433358
0.1025	4.3928e-05	2.1964e-06		0.1025	1.10522e-14	5.52611e-16		0.1025	1.21799e-10	6.08993e-12		0.1025	0.00842203	0.000421101
0.1034	4.2012e-05	2.1006e-06		0.1034	9.99287e-15	4.99643e-16		0.1034	1.12867e-10	5.64334e-12		0.1034	0.00818587	0.000409293
0.1044	3.99991e-05	1.99995e-06		0.1044	8.94362e-15	4.47181e-16		0.1044	1.03789e-10	5.18944e-12		0.1044	0.00793351	0.000396675
0.1053	3.82854e-05	1.91427e-06		0.1053	8.10115e-15	4.05058e-16		0.1053	9.63104e-11	4.81552e-12		0.1053	0.00771501	0.00038575
0.1062	3.66587e-05	1.83294e-06		0.1062	7.34423e-15	3.67211e-16		0.1062	8.94278e-11	4.47139e-12		0.1062	0.0075043	0.000375215
0.1072	3.49473e-05	1.74737e-06		0.1072	6.59225e-15	3.29612e-16		0.1072	8.24162e-11	4.12081e-12		0.1072	0.00727892	0.000363946
0.1081	3.34881e-05	1.67441e-06		0.1081	5.98666e-15	2.99333e-16		0.1081	7.66267e-11	3.83133e-12		0.1081	0.00708357	0.000354179
0.1083	3.31739e-05	1.65869e-06		0.1083	5.86047e-15	2.93023e-16		0.1083	7.54026e-11	3.77013e-12		0.1083	0.0070411	0.000352055
0.109	3.21013e-05	1.60506e-06		0.109	5.44105e-15	2.72053e-16		0.109	7.12869e-11	3.56435e-12		0.109	0.00689502	0.000344751
0.11	3.06401e-05	1.532e-06		0.11	4.89745e-15	2.44872e-16		0.11	6.5835e-11	3.29175e-12		0.11	0.00669314	0.000334657
0.1109	2.93925e-05	1.46962e-06		0.1109	4.45843e-15	2.22922e-16		0.1109	6.13234e-11	3.06617e-12		0.1109	0.006518	0.0003259
0.1115	2.85945e-05	1.42973e-06		0.1115	4.18961e-15	2.0948e-16		0.1115	5.85075e-11	2.92537e-12		0.1115	0.00640455	0.000320228
0.1118	2.82052e-05	1.41026e-06		0.1118	4.06185e-15	2.03092e-16		0.1118	5.71538e-11	2.85769e-12		0.1118	0.00634879	0.00031744
0.1128	2.69526e-05	1.34763e-06		0.1128	3.66565e-15	1.83282e-16		0.1128	5.28875e-11	2.64438e-12		0.1128	0.00616746	0.000308373
0.1137	2.58818e-05	1.29409e-06		0.1137	3.34481e-15	1.6724e-16		0.1137	4.93498e-11	2.46749e-12		0.1137	0.00601	0.0003005
0.1146	2.48615e-05	1.24307e-06		0.1146	3.05426e-15	1.52713e-16		0.1146	4.60738e-11	2.30369e-12		0.1146	0.00585776	0.000292888
0.1146	2.48615e-05	1.24307e-06		0.1146	3.05426e-15	1.52713e-16		0.1146	4.60738e-11	2.30369e-12		0.1146	0.00585776	0.000292888
0.1155	2.38889e-05	1.19444e-06		0.1155	2.79093e-15	1.39546e-16		0.1155	4.30384e-11	2.15192e-12		0.1155	0.00571051	0.000285526
0.1165	2.28611e-05	1.14305e-06		0.1165	2.52695e-15	1.26348e-16		0.1165	3.99245e-11	1.99622e-12		0.1165	0.00555252	0.000277626
0.1174	2.1981e-05	1.09905e-06		0.1174	2.31247e-15	1.15623e-16		0.1174	3.73355e-11	1.86678e-12		0.1174	0.00541518	0.000270759
0.1178	2.16029e-05	1.08014e-06		0.1178	2.22357e-15	1.11178e-16		0.1178	3.62454e-11	1.81227e-12		0.1178	0.00535557	0.000267778
0.1183	2.11411e-05	1.05706e-06		0.1183	2.11763e-15	1.05881e-16		0.1183	3.49323e-11	1.74662e-12		0.1183	0.00528225	0.000264113
0.1193	2.02525e-05	1.01263e-06		0.1193	1.92183e-15	9.60914e-17		0.1193	3.24623e-11	1.62311e-12		0.1193	0.0051395	0.000256975
0.1202	1.94907e-05	9.74537e-07		0.1202	1.76236e-15	8.8118e-17		0.1202	3.04049e-11	1.52024e-12		0.1202	0.00501531	0.000250765
0.121	1.88422e-05	9.4211e-07		0.121	1.63264e-15	8.16319e-17		0.121	2.86975e-11	1.43488e-12		0.121	0.00490819	0.000245409
0.1211	1.8763e-05	9.38148e-07		0.1211	1.61717e-15	8.08584e-17		0.1211	2.84918e-11	1.42459e-12		0.1211	0.00489501	0.00024475
0.1221	1.79921e-05	8.99605e-07		0.1221	1.47093e-15	7.35463e-17		0.1221	2.65219e-11	1.32609e-12		0.1221	0.00476572	0.000238286
0.123	1.73305e-05	8.66526e-07		0.123	1.35154e-15	6.75772e-17		0.123	2.48781e-11	1.24391e-12		0.123	0.00465316	0.000232658
0.1239	1.66978e-05	8.34891e-07		0.1239	1.24262e-15	6.21309e-17		0.1239	2.33472e-11	1.16736e-12		0.1239	0.00454404	0.000227202
0.1242	1.64931e-05	8.24654e-07		0.1242	1.20846e-15	6.0423e-17		0.1242	2.28604e-11	1.14302e-12		0.1242	0.00450841	0.000225421
0.1249	1.60269e-05	8.01347e-07		0.1249	1.13266e-15	5.6633e-17		0.1249	2.1768e-11	1.0884e-12		0.1249	0.00442668	0.000221334
0.1258	1.54505e-05	7.72527e-07		0.1258	1.0427e-15	5.21351e-17		0.1258	2.04481e-11	1.02241e-12		0.1258	0.00432443	0.000216222
0.1267	1.48988e-05	7.44938e-07		0.1267	9.60455e-16	4.80227e-17		0.1267	1.92168e-11	9.60841e-13		0.1267	0.00422524	0.000211262
0.1274	1.44858e-05	7.24291e-07		0.1274	9.0136e-16	4.5068e-17		0.1274	1.83162e-11	9.1581e-13		0.1274	0.00415014	0.000207507
0.1277	1.43131e-05	7.15653e-07		0.1277	8.77253e-16	4.38627e-17		0.1277	1.79447e-11	8.97236e-13		0.1277	0.00411849	0.000205924
0.1286	1.38093e-05	6.90467e-07		0.1286	8.09041e-16	4.04521e-17		0.1286	1.68797e-11	8.43984e-13		0.1286	0.00402541	0.00020127
0.1295	1.33267e-05	6.66334e-07		0.1295	7.46555e-16	3.73277e-17		0.1295	1.58847e-11	7.94232e-13		0.1295	0.00393505	0.000196753
0.1305	1.28139e-05	6.40693e-07		0.1305	6.83215e-16	3.41607e-17		0.1305	1.4855e-11	7.42751e-13		0.1305	0.00383774	0.000191887
0.1306	1.27639e-05	6.38194e-07		0.1306	6.7721e-16	3.38605e-17		0.1306	1.47562e-11	7.37811e-13		0.1306	0.00382818	0.000191409
0.1314	1.23724e-05	6.18619e-07		0.1314	6.31182e-16	3.15591e-17		0.1314	1.39917e-11	6.99583e-13		0.1314	0.00375283	0.000187642
0.1338	1.12811e-05	5.64057e-07		0.1338	5.12335e-16	2.56168e-17		0.1338	1.19505e-11	5.97526e-13		0.1338	0.0035381	0.000176905
0.1369	1.00371e-05	5.01855e-07		0.1369	3.93463e-16	1.96732e-17		0.1369	9.78872e-12	4.89436e-13		0.1369	0.00328389	0.000164194
0.1401	8.92109e-06	4.46055e-07		0.1401	3.01472e-16	1.50736e-17		0.1401	8.00394e-12	4.00197e-13		0.1401	0.00304594	0.000152297
0.1433	7.95031e-06	3.97515e-07		0.1433	2.32382e-16	1.16191e-17		0.1433	6.5744e-12	3.2872e-13		0.1433	0.00283002	0.000141501
0.1465	7.10321e-06	3.55161e-07		0.1465	1.80159e-16	9.00792e-18		0.1465	5.4237e-12	2.71185e-13		0.1465	0.00263368	0.000131684
0.1497	6.36184e-06	3.18092e-07		0.1497	1.40441e-16	7.02208e-18		0.1497	4.49305e-12	2.24653e-13		0.1497	0.00245477	0.000122739
0.1529	5.71115e-06	2.85558e-07		0.1529	1.10059e-16	5.50293e-18		0.1529	3.73694e-12	1.86847e-13		0.1529	0.00229142	0.000114571
0.156	5.15531e-06	2.57766e-07		0.156	8.7328e-17	4.3664e-18		0.156	3.13742e-12	1.56871e-13		0.156	0.00214646	0.000107323
0.1592	4.64803e-06	2.32402e-07		0.1592	6.91058e-17	3.45529e-18		0.1592	2.62873e-12	1.31437e-13		0.1592	0.00200914	0.000100457
0.1624	4.19931e-06	2.09966e-07		0.1624	5.49412e-17	2.74706e-18		0.1624	2.21029e-12	1.10514e-13		0.1624	0.00188308	9.41542e-05
0.1656	3.80144e-06	1.90072e-07		0.1656	4.38759e-17	2.19379e-18		0.1656	1.86475e-12	9.32377e-14		0.1656	0.00176717	8.83583e-05
0.1688	3.44783e-06	1.72391e-07		0.1688	3.51903e-17	1.75952e-18		0.1688	1.57836e-12	7.89181e-14		0.1688	0.0016604	8.302e-05
0.172	3.13285e-06	1.56642e-07		0.172	2.83413e-17	1.41706e-18		0.172	1.34015e-12	6.70072e-14		0.172	0.00156191	7.80954e-05
0.1752	2.85167e-06	1.42584e-07		0.1752	2.29165e-17	1.14583e-18		0.1752	1.14132e-12	5.70659e-14		0.1752	0.00147092	7.35459e-05
0.1783	2.6076e-06	1.3038e-07		0.1783	1.87221e-17	9.36105e-19		0.1783	9.79593e-13	4.89796e-14		0.1783	0.00138926	6.94632e-05
0.1815	2.3814e-06	1.1907e-07		0.1815	1.52516e-17	7.62579e-19		0.1815	8.38963e-13	4.19482e-14		0.1815	0.00131108	6.55541e-05
0.1847	2.17827e-06	1.08914e-07		0.1847	1.2469e-17	6.2345e-19		0.1847	7.20472e-13	3.60236e-14		0.1847	0.00123855	6.19276e-05
0.1879	1.99552e-06	9.97761e-08		0.1879	1.02294e-17	5.11472e-19		0.1879	6.20335e-13	3.10168e-14		0.1879	0.00117118	5.85589e-05
0.1911	1.83081e-06	9.15406e-08		0.1911	8.42021e-18	4.21011e-19		0.1911	5.35468e-13	2.67734e-14		0.1911	0.00110852	5.54257e-05
0.1943	1.6821e-06	8.41051e-08		0.1943	6.95342e-18	3.47671e-19		0.1943	4.63342e-13	2.31671e-14		0.1943	0.00105016	5.25081e-05
0.1974	1.55162e-06	7.75808e-08		0.1974	5.79384e-18	2.89692e-19		0.1974	4.03657e-13	2.01829e-14		0.1974	0.000997405	4.98702e-05
0.2006	1.42941e-06	7.14706e-08		0.2006	4.81364e-18	2.40682e-19		0.2006	3.5089e-13	1.75445e-14		0.2006	0.00094652	4.7326e-05
0.2038	1.31854e-06	6.59272e-08		0.2038	4.01102e-18	2.00551e-19		0.2038	3.05697e-13	1.52848e-14		0.2038	0.000898975	4.49488e-05
0.207	1.21781e-06	6.08903e-08		0.207	3.35174e-18	1.67587e-19		0.207	2.66897e-13	1.33449e-14		0.207	0.000854504	4.27252e-05
0.2102	1.12614e-06	5.63069e-08		0.2102	2.80855e-18	1.40427e-19		0.2102	2.33508e-13	1.16754e-14		0.2102	0.000812866	4.06433e-05
0.2134	1.0426e-06	5.213e-08		0.2134	2.35968e-18	1.17984e-19		0.2134	2.04709e-13	1.02354e-14		0.2134	0.00077384	3.8692e-05
0.2166	9.66368e-07	4.83184e-08		0.2166	1.9877e-18	9.9385e-20		0.2166	1.79813e-13	8.99067e-15		0.2166	0.000737227	3.68614e-05
0.2197	8.98792e-07	4.49396e-08		0.2197	1.6874e-18	8.43701e-20		0.2197	1.58875e-13	7.94374e-15		0.2197	0.000703888	3.51944e-05
0.2229	8.34878e-07	4.17439e-08		0.2229	1.42836e-18	7.14179e-20		0.2229	1.4007e-13	7.00348e-15		0.2229	0.000671511	3.35755e-05
0.2261	7.76324e-07	3.88162e-08		0.2261	1.21196e-18	6.05979e-20		0.2261	1.23712e-13	6.18561e-15		0.2261	0.000641052	3.20526e-05
0.2293	7.22615e-07	3.61308e-08		0.2293	1.03072e-18	5.1536e-20		0.2293	1.09456e-13	5.4728e-15		0.2293	0.000612375	3.06188e-05
0.2325	6.73291e-07	3.36645e-08		0.2325	8.78554e-19	4.39277e-20		0.2325	9.70069e-14	4.85035e-15		0.2325	0.000585352	2.92676e-05
0.2357	6.2794e-07	3.1397e-08		0.2357	7.50489e-19	3.75245e-20		0.2357	8.61158e-14	4.30579e-15		0.2357	0.000559866	2.79933e-05
0.2388	5.87448e-07	2.93724e-08		0.2388	6.45564e-19	3.22782e-20		0.2388	7.68502e-14	3.84251e-15		0.2388	0.000536543	2.68271e-05
0.242	5.48881e-07	2.74441e-08		0.242	5.53744e-19	2.76872e-20		0.242	6.84354e-14	3.42177e-15		0.242	0.000513781	2.5689e-05
0.2452	5.13304e-07	2.56652e-08		0.2452	4.75941e-19	2.37971e-20		0.2452	6.10349e-14	3.05174e-15		0.2452	0.000492265	2.46133e-05
0.2484	4.8045e-07	2.40225e-08		0.2484	4.09874e-19	2.04937e-20		0.2484	5.45155e-14	2.72577e-15		0.2484	0.000471912	2.35956e-05
0.2516	4.5008e-07	2.2504e-08		0.2516	3.53654e-19	1.76827e-20		0.2516	4.87629e-14	2.43815e-15		0.2516	0.000452645	2.26322e-05
0.2548	4.21978e-07	2.10989e-08		0.2548	3.05715e-19	1.52857e-20		0.2548	4.36789e-14	2.18394e-15		0.2548	0.000434393	2.17196e-05
0.2579	3.95949e-07	1.97974e-08		0.2579	2.64755e-19	1.32377e-20		0.2579	3.91787e-14	1.95893e-15		0.2579	0.000417618	2.08809e-05
0.2611	3.72544e-07	1.86272e-08		0.2611	2.30706e-19	1.15353e-20		0.2611	3.53069e-14	1.76535e-15		0.2611	0.000401179	2.0059e-05
0.2643	3.50099e-07	1.75049e-08		0.2643	2.00486e-19	1.00243e-20		0.2643	3.1752e-14	1.5876e-15		0.2643	0.000385576	1.92788e-05
0.2675	3.29251e-07	1.64626e-08		0.2675	1.74519e-19	8.72597e-21		0.2675	2.85915e-14	1.42957e-15		0.2675	0.000370757	1.85378e-05

## Sheet: Fig. 3a
Fig. 3a
### DATA:
#
# 450
# Q I(Q) Error
0.00000000E+00 2.84517360E-01 8.86153437E-04
1.78174000E-03 2.84426280E-01 8.86011587E-04
3.56347000E-03 2.84169600E-01 8.85611707E-04
5.34521000E-03 2.83741800E-01 8.84944839E-04
7.12695000E-03 2.83145640E-01 8.84014687E-04
8.90869000E-03 2.82378360E-01 8.82816104E-04
1.06904000E-02 2.81445480E-01 8.81356639E-04
1.24722000E-02 2.80344240E-01 8.79630662E-04
1.42539000E-02 2.79080160E-01 8.77645282E-04
1.60356000E-02 2.77656000E-01 8.75403084E-04
1.78174000E-02 2.76069000E-01 8.72897726E-04
1.95991000E-02 2.74326888E-01 8.70139191E-04
2.13808000E-02 2.72430768E-01 8.67126819E-04
2.31626000E-02 2.70383400E-01 8.63862364E-04
2.49443000E-02 2.68189200E-01 8.60350040E-04
2.67261000E-02 2.65851204E-01 8.56591690E-04
2.85078000E-02 2.63373552E-01 8.52590760E-04
3.02895000E-02 2.60760108E-01 8.48350103E-04
3.20713000E-02 2.58015288E-01 8.43873329E-04
3.38530000E-02 2.55143784E-01 8.39164372E-04
3.56347000E-02 2.52149736E-01 8.34226151E-04
3.74165000E-02 2.49038664E-01 8.29063757E-04
3.91982000E-02 2.45814984E-01 8.23680372E-04
4.09800000E-02 2.42484216E-01 8.18080947E-04
4.27617000E-02 2.39051328E-01 8.12269454E-04
4.45434000E-02 2.35521564E-01 8.06250282E-04
4.63252000E-02 2.31900720E-01 8.00028741E-04
4.81069000E-02 2.28194040E-01 7.93609192E-04
4.98886000E-02 2.24407596E-01 7.86997436E-04
5.16704000E-02 2.20546632E-01 7.80197862E-04
5.34521000E-02 2.16616944E-01 7.73215860E-04
5.52339000E-02 2.12624604E-01 7.66057378E-04
5.70156000E-02 2.08575132E-01 7.58727464E-04
5.87973000E-02 2.04474600E-01 7.51232252E-04
6.05791000E-02 2.00328528E-01 7.43576988E-04
6.23608000E-02 1.96142160E-01 7.35766513E-04
6.41425000E-02 1.91922396E-01 7.27808912E-04
6.59243000E-02 1.87674204E-01 7.19708832E-04
6.77060000E-02 1.83403104E-01 7.11472113E-04
6.94878000E-02 1.79115168E-01 7.03105869E-04
7.12695000E-02 1.74815640E-01 6.94615841E-04
7.30512000E-02 1.70509764E-01 6.86007980E-04
7.48330000E-02 1.66203060E-01 6.77289041E-04
7.66147000E-02 1.61900496E-01 6.68464935E-04
7.83964000E-02 1.57607592E-01 6.59542989E-04
8.01782000E-02 1.53328764E-01 6.50528546E-04
8.19599000E-02 1.49068980E-01 6.41428394E-04
8.37416000E-02 1.44833208E-01 6.32249677E-04
8.55234000E-02 1.40625312E-01 6.22997481E-04
8.73051000E-02 1.36450260E-01 6.13679654E-04
8.90869000E-02 1.32311640E-01 6.04301354E-04
9.08686000E-02 1.28214144E-01 5.94870606E-04
9.26503000E-02 1.24161084E-01 5.85392682E-04
9.44321000E-02 1.20156324E-01 5.75874513E-04
9.62138000E-02 1.16203176E-01 5.66322140E-04
9.79955000E-02 1.12305228E-01 5.56742696E-04
9.97773000E-02 1.08464964E-01 5.47141024E-04
1.01559000E-01 1.04685696E-01 5.37524438E-04
1.03341000E-01 1.00970184E-01 5.27899335E-04
1.05122000E-01 9.73206360E-02 5.18271121E-04
1.06904000E-01 9.37398120E-02 5.08647109E-04
1.08686000E-01 9.02293680E-02 4.99032119E-04
1.10468000E-01 8.67912360E-02 4.89432132E-04
1.12249000E-01 8.34273480E-02 4.79853603E-04
1.14031000E-01 8.01390840E-02 4.70301894E-04
1.15813000E-01 7.69281000E-02 4.60783633E-04
1.17595000E-01 7.37949480E-02 4.51302622E-04
1.19376000E-01 7.07412840E-02 4.41866432E-04
1.21158000E-01 6.77676600E-02 4.32479759E-04
1.22940000E-01 6.48743520E-02 4.23146797E-04
1.24722000E-01 6.20621880E-02 4.13873941E-04
1.26503000E-01 5.93314440E-02 4.04666264E-04
1.28285000E-01 5.66818440E-02 3.95527356E-04
1.30067000E-01 5.41139400E-02 3.86464066E-04
1.31849000E-01 5.16271800E-02 3.77479823E-04
1.33630000E-01 4.92212880E-02 3.68579374E-04
1.35412000E-01 4.68957120E-02 3.59766820E-04
1.37194000E-01 4.46501760E-02 3.51047697E-04
1.38976000E-01 4.24838520E-02 3.42425804E-04
1.40757000E-01 4.03959120E-02 3.33905252E-04
1.42539000E-01 3.83849760E-02 3.25488147E-04
1.44321000E-01 3.64507680E-02 3.17181525E-04
1.46102000E-01 3.45916320E-02 3.08986900E-04
1.47884000E-01 3.28061880E-02 3.00907093E-04
1.49666000E-01 3.10936080E-02 2.92947705E-04
1.51448000E-01 2.94522360E-02 2.85110805E-04
1.53229000E-01 2.78804160E-02 2.77398537E-04
1.55011000E-01 2.63769612E-02 2.69815516E-04
1.56793000E-01 2.49400776E-02 2.62363515E-04
1.58575000E-01 2.35682196E-02 2.55045655E-04
1.60356000E-01 2.22597036E-02 2.47864443E-04
1.62138000E-01 2.10127632E-02 2.40821981E-04
1.63920000E-01 1.98256596E-02 2.33920543E-04
1.65702000E-01 1.86966264E-02 2.27162252E-04
1.67483000E-01 1.76238696E-02 2.20549042E-04
1.69265000E-01 1.66055676E-02 2.14082616E-04
1.71047000E-01 1.56398712E-02 2.07764397E-04
1.72829000E-01 1.47250416E-02 2.01596416E-04
1.74610000E-01 1.38592020E-02 1.95579645E-04
1.76392000E-01 1.30405032E-02 1.89715020E-04
1.78174000E-01 1.22671512E-02 1.84003634E-04
1.79955000E-01 1.15374072E-02 1.78446754E-04
1.81737000E-01 1.08494496E-02 1.73044737E-04
1.83519000E-01 1.02015120E-02 1.67798013E-04
1.85301000E-01 9.59191080E-03 1.62707326E-04
1.87082000E-01 9.01890720E-03 1.57772570E-04
1.88864000E-01 8.48081760E-03 1.52993649E-04
1.90646000E-01 7.97606880E-03 1.48370987E-04
1.92428000E-01 7.50300480E-03 1.43903764E-04
1.94209000E-01 7.06005240E-03 1.39591349E-04
1.95991000E-01 6.64574880E-03 1.35433625E-04
1.97773000E-01 6.25854840E-03 1.31429044E-04
1.99555000E-01 5.89707120E-03 1.27577100E-04
2.01336000E-01 5.55988200E-03 1.23876044E-04
2.03118000E-01 5.24562840E-03 1.20324288E-04
2.04900000E-01 4.95301320E-03 1.16920128E-04
2.06682000E-01 4.68079440E-03 1.13661746E-04
2.08463000E-01 4.42775760E-03 1.10546872E-04
2.10245000E-01 4.19274360E-03 1.07573102E-04
2.12027000E-01 3.97462080E-03 1.04737545E-04
2.13808000E-01 3.77231280E-03 1.02037166E-04
2.15590000E-01 3.58482600E-03 9.94691900E-05
2.17372000E-01 3.41116680E-03 9.70299973E-05
2.19154000E-01 3.25042440E-03 9.47162676E-05
2.20935000E-01 3.10168800E-03 9.25238287E-05
2.22717000E-01 2.96412960E-03 9.04488679E-05
2.24499000E-01 2.83694880E-03 8.84871668E-05
2.26281000E-01 2.71938660E-03 8.66343293E-05
2.28062000E-01 2.61074196E-03 8.48860873E-05
2.29844000E-01 2.51033592E-03 8.32377747E-05
2.31626000E-01 2.41752540E-03 8.16845769E-05
2.33408000E-01 2.33171976E-03 8.02218582E-05
2.35189000E-01 2.25236700E-03 7.88449930E-05
2.36971000E-01 2.17893168E-03 7.75490260E-05
2.38753000E-01 2.11093356E-03 7.63293956E-05
2.40535000E-01 2.04790896E-03 7.51813057E-05
2.42316000E-01 1.98942732E-03 7.41000634E-05
2.44098000E-01 1.93509396E-03 7.30811831E-05
2.45880000E-01 1.88455284E-03 7.21204953E-05
2.47661000E-01 1.83743688E-03 7.12132417E-05
2.49443000E-01 1.79345904E-03 7.03558594E-05
2.51225000E-01 1.75229916E-03 6.95438400E-05
2.53007000E-01 1.71369780E-03 6.87735845E-05
2.54788000E-01 1.67742036E-03 6.80417533E-05
2.56570000E-01 1.64322120E-03 6.73445656E-05
2.58352000E-01 1.61090988E-03 6.66791667E-05
2.60134000E-01 1.58027664E-03 6.60421345E-05
2.61915000E-01 1.55117520E-03 6.54312124E-05
2.63697000E-01 1.52343168E-03 6.48434379E-05
2.65479000E-01 1.49689980E-03 6.42763055E-05
2.67261000E-01 1.47146916E-03 6.37279757E-05
2.69042000E-01 1.44699624E-03 6.31958038E-05
2.70824000E-01 1.42338720E-03 6.26781355E-05
2.72606000E-01 1.40055924E-03 6.21734952E-05
2.74388000E-01 1.37841576E-03 6.16800413E-05
2.76169000E-01 1.35688224E-03 6.11963641E-05
2.77951000E-01 1.33590624E-03 6.07215054E-05
2.79733000E-01 1.31540220E-03 6.02537142E-05
2.81514000E-01 1.29533976E-03 5.97924555E-05
2.83296000E-01 1.27565544E-03 5.93364055E-05
2.85078000E-01 1.25631060E-03 5.88847795E-05
2.86860000E-01 1.23728592E-03 5.84372239E-05
2.88641000E-01 1.21853724E-03 5.79927822E-05
2.90423000E-01 1.20004248E-03 5.75509969E-05
2.92205000E-01 1.18178232E-03 5.71114630E-05
2.93987000E-01 1.16373192E-03 5.66736279E-05
2.95768000E-01 1.14588024E-03 5.62372604E-05
2.97550000E-01 1.12820520E-03 5.58018490E-05
2.99332000E-01 1.11070680E-03 5.53674161E-05
3.01114000E-01 1.09336296E-03 5.49334303E-05
3.02895000E-01 1.07618196E-03 5.45001120E-05
3.04677000E-01 1.05913896E-03 5.40668432E-05
3.06459000E-01 1.04223948E-03 5.36337670E-05
3.08241000E-01 1.02548352E-03 5.32008883E-05
3.10022000E-01 1.00887660E-03 5.27683562E-05
3.11804000E-01 9.92410440E-04 5.23359610E-05
3.13586000E-01 9.76071240E-04 5.19033392E-05
3.15367000E-01 9.59878320E-04 5.14710031E-05
3.17149000E-01 9.43828920E-04 5.10388854E-05
3.18931000E-01 9.27912000E-04 5.06066905E-05
3.20713000E-01 9.12157920E-04 5.01752515E-05
3.22494000E-01 8.96547360E-04 4.97440520E-05
3.24276000E-01 8.81085840E-04 4.93132530E-05
3.26058000E-01 8.65781640E-04 4.88830986E-05
3.27840000E-01 8.50648560E-04 4.84539991E-05
3.29621000E-01 8.35667280E-04 4.80254276E-05
3.31403000E-01 8.20865400E-04 4.75981985E-05
3.33185000E-01 8.06245680E-04 4.71724292E-05
3.34967000E-01 7.91788800E-04 4.67475891E-05
3.36748000E-01 7.77522360E-04 4.63245260E-05
3.38530000E-01 7.63432560E-04 4.59028743E-05
3.40312000E-01 7.49541480E-04 4.54833429E-05
3.42094000E-01 7.35862920E-04 4.50664139E-05
3.43875000E-01 7.22363760E-04 4.46511364E-05
3.45657000E-01 7.09082640E-04 4.42387623E-05
3.47439000E-01 6.96008520E-04 4.38290259E-05
3.49220000E-01 6.83146920E-04 4.34221775E-05
3.51002000E-01 6.70497840E-04 4.30182989E-05
3.52784000E-01 6.58083360E-04 4.26181895E-05
3.54566000E-01 6.45897960E-04 4.22217760E-05
3.56347000E-01 6.33933360E-04 4.18288904E-05
3.58129000E-01 6.22203360E-04 4.14400926E-05
3.59911000E-01 6.10724520E-04 4.10560553E-05
3.61693000E-01 5.99480280E-04 4.06763515E-05
3.63474000E-01 5.88478920E-04 4.03013873E-05
3.65256000E-01 5.77734240E-04 3.99317731E-05
3.67038000E-01 5.67229680E-04 3.95670812E-05
3.68820000E-01 5.56984560E-04 3.92081291E-05
3.70601000E-01 5.47001640E-04 3.88551737E-05
3.72383000E-01 5.37261600E-04 3.85076878E-05
3.74165000E-01 5.27786520E-04 3.81666189E-05
3.75947000E-01 5.18570880E-04 3.78319393E-05
3.77728000E-01 5.09617440E-04 3.75039216E-05
3.79510000E-01 5.00937240E-04 3.71831519E-05
3.81292000E-01 4.92510960E-04 3.68690961E-05
3.83073000E-01 4.84346880E-04 3.65622399E-05
3.84855000E-01 4.76442240E-04 3.62626610E-05
3.86637000E-01 4.68805320E-04 3.59708588E-05
3.88419000E-01 4.61430600E-04 3.56868107E-05
3.90200000E-01 4.54318080E-04 3.54107032E-05
3.91982000E-01 4.47476040E-04 3.51430487E-05
3.93764000E-01 4.40890680E-04 3.48834958E-05
3.95546000E-01 4.34553720E-04 3.46318967E-05
3.97327000E-01 4.28484480E-04 3.43892013E-05
3.99109000E-01 4.22674680E-04 3.41552648E-05
4.00891000E-01 4.17118800E-04 3.39300440E-05
4.02673000E-01 4.11811320E-04 3.37134876E-05
4.04454000E-01 4.06757760E-04 3.35059908E-05
4.06236000E-01 4.01938800E-04 3.33069225E-05
4.08018000E-01 3.97373760E-04 3.31172399E-05
4.09800000E-01 3.93048840E-04 3.29365268E-05
4.11581000E-01 3.88961280E-04 3.27648155E-05
4.13363000E-01 3.85111080E-04 3.26022481E-05
4.15145000E-01 3.81487200E-04 3.24484926E-05
4.16927000E-01 3.78108960E-04 3.23045001E-05
4.18708000E-01 3.74957040E-04 3.21695731E-05
4.20490000E-01 3.72023160E-04 3.20434693E-05
4.22272000E-01 3.69304560E-04 3.19261740E-05
4.24053000E-01 3.66806760E-04 3.18180241E-05
4.25835000E-01 3.64527000E-04 3.17189930E-05
4.27617000E-01 3.62459760E-04 3.16289256E-05
4.29399000E-01 3.60594000E-04 3.15474157E-05
4.31180000E-01 3.58935240E-04 3.14747718E-05
4.32962000E-01 3.57486240E-04 3.14111767E-05
4.34744000E-01 3.56216640E-04 3.13553492E-05
4.36526000E-01 3.55154040E-04 3.13085476E-05
4.38307000E-01 3.54265320E-04 3.12693505E-05
4.40089000E-01 3.53572560E-04 3.12387622E-05
4.41871000E-01 3.53056440E-04 3.12159538E-05
4.43653000E-01 3.52747320E-04 3.12022852E-05
4.45434000E-01 3.52581720E-04 3.11949603E-05
4.47216000E-01 3.52598280E-04 3.11956929E-05
4.48998000E-01 3.52785960E-04 3.12039941E-05
4.50780000E-01 3.53133720E-04 3.12193701E-05
4.52561000E-01 3.53655360E-04 3.12424198E-05
4.54343000E-01 3.54334320E-04 3.12723955E-05
4.56125000E-01 3.55162320E-04 3.13089125E-05
4.57906000E-01 3.56139360E-04 3.13519478E-05
4.59688000E-01 3.57270960E-04 3.14017173E-05
4.61470000E-01 3.58548840E-04 3.14578257E-05
4.63252000E-01 3.59970240E-04 3.15201184E-05
4.65033000E-01 3.61529640E-04 3.15883176E-05
4.66815000E-01 3.63221520E-04 3.16621445E-05
4.68597000E-01 3.65045880E-04 3.17415600E-05
4.70379000E-01 3.66991680E-04 3.18260434E-05
4.72160000E-01 3.69061680E-04 3.19156738E-05
4.73942000E-01 3.71253120E-04 3.20102891E-05
4.75724000E-01 3.73563240E-04 3.21097266E-05
4.77506000E-01 3.75983760E-04 3.22135868E-05
4.79287000E-01 3.78511920E-04 3.23217094E-05
4.81069000E-01 3.81144960E-04 3.24339342E-05
4.82851000E-01 3.83874600E-04 3.25498678E-05
4.84633000E-01 3.86700840E-04 3.26694707E-05
4.86414000E-01 3.89618160E-04 3.27924705E-05
4.88196000E-01 3.92632080E-04 3.29190604E-05
4.89978000E-01 3.95726040E-04 3.30485078E-05
4.91759000E-01 3.98894520E-04 3.31805497E-05
4.93541000E-01 4.02145800E-04 3.33154980E-05
4.95323000E-01 4.05452280E-04 3.34521792E-05
4.97105000E-01 4.08836040E-04 3.35914791E-05
4.98886000E-01 4.12272240E-04 3.37323492E-05
5.00668000E-01 4.15769160E-04 3.38751071E-05
5.02450000E-01 4.19321280E-04 3.40195052E-05
5.04232000E-01 4.22914800E-04 3.41649652E-05
5.06013000E-01 4.26560760E-04 3.43119177E-05
5.07795000E-01 4.30239840E-04 3.44595699E-05
5.09577000E-01 4.33965840E-04 3.46084631E-05
5.11359000E-01 4.37711160E-04 3.47574855E-05
5.13140000E-01 4.41484080E-04 3.49069629E-05
5.14922000E-01 4.45287360E-04 3.50569981E-05
5.16704000E-01 4.49104440E-04 3.52069347E-05
5.18486000E-01 4.52940840E-04 3.53569897E-05
5.20267000E-01 4.56782760E-04 3.55066250E-05
5.22049000E-01 4.60635720E-04 3.56560596E-05
5.23831000E-01 4.64496960E-04 3.58051897E-05
5.25612000E-01 4.68352680E-04 3.59534894E-05
5.27394000E-01 4.72205640E-04 3.61010743E-05
5.29176000E-01 4.76053080E-04 3.62478482E-05
5.30958000E-01 4.79886720E-04 3.63935069E-05
5.32739000E-01 4.83709320E-04 3.65381680E-05
5.34521000E-01 4.87512600E-04 3.66815318E-05
5.36303000E-01 4.91296560E-04 3.68236134E-05
5.38085000E-01 4.95055680E-04 3.69642216E-05
5.39866000E-01 4.98795480E-04 3.71035783E-05
5.41648000E-01 5.02493880E-04 3.72408795E-05
5.43430000E-01 5.06164680E-04 3.73766574E-05
5.45212000E-01 5.09799600E-04 3.75106238E-05
5.46993000E-01 5.13398640E-04 3.76427981E-05
5.48775000E-01 5.16956280E-04 3.77729974E-05
5.50557000E-01 5.20475280E-04 3.79013426E-05
5.52339000E-01 5.23944600E-04 3.80274519E-05
5.54120000E-01 5.27367000E-04 3.81514472E-05
5.55902000E-01 5.30750760E-04 3.82736476E-05
5.57684000E-01 5.34082080E-04 3.83935742E-05
5.59465000E-01 5.37352680E-04 3.85109516E-05
5.61247000E-01 5.40570840E-04 3.86260989E-05
5.63029000E-01 5.43728280E-04 3.87387410E-05
5.64811000E-01 5.46827760E-04 3.88489976E-05
5.66592000E-01 5.49863760E-04 3.89566936E-05
5.68374000E-01 5.52841800E-04 3.90620451E-05
5.70156000E-01 5.55764640E-04 3.91651683E-05
5.71938000E-01 5.58621240E-04 3.92656927E-05
5.73719000E-01 5.61411600E-04 3.93636382E-05
5.75501000E-01 5.64135720E-04 3.94590242E-05
5.77283000E-01 5.66785320E-04 3.95515800E-05
5.79065000E-01 5.69365920E-04 3.96415179E-05
5.80846000E-01 5.71880280E-04 3.97289513E-05
5.82628000E-01 5.74322880E-04 3.98137055E-05
5.84410000E-01 5.76690960E-04 3.98957021E-05
5.86192000E-01 5.78979000E-04 3.99747675E-05
5.87973000E-01 5.81178720E-04 4.00506338E-05
5.89755000E-01 5.83312200E-04 4.01240785E-05
5.91537000E-01 5.85354600E-04 4.01942620E-05
5.93318000E-01 5.87322480E-04 4.02617690E-05
5.95100000E-01 5.89210320E-04 4.03264241E-05
5.96882000E-01 5.91015360E-04 4.03881467E-05
5.98664000E-01 5.92734840E-04 4.04468560E-05
6.00445000E-01 5.94374280E-04 4.05027532E-05
6.02227000E-01 5.95911600E-04 4.05550985E-05
6.04009000E-01 5.97360600E-04 4.06043748E-05
6.05791000E-01 5.98726800E-04 4.06507807E-05
6.07572000E-01 5.99990880E-04 4.06936706E-05
6.09354000E-01 6.01166640E-04 4.07335234E-05
6.11136000E-01 6.02243040E-04 4.07699741E-05
6.12918000E-01 6.03222840E-04 4.08031254E-05
6.14699000E-01 6.04103280E-04 4.08328918E-05
6.16481000E-01 6.04881600E-04 4.08591877E-05
6.18263000E-01 6.05557800E-04 4.08820196E-05
6.20045000E-01 6.06129120E-04 4.09013004E-05
6.21826000E-01 6.06612120E-04 4.09175934E-05
6.23608000E-01 6.06979200E-04 4.09299718E-05
6.25390000E-01 6.07235880E-04 4.09386251E-05
6.27171000E-01 6.07382160E-04 4.09435558E-05
6.28953000E-01 6.07420800E-04 4.09448581E-05
6.30735000E-01 6.07349040E-04 4.09424395E-05
6.32517000E-01 6.07161360E-04 4.09361131E-05
6.34298000E-01 6.06863280E-04 4.09260632E-05
6.36080000E-01 6.06454800E-04 4.09122872E-05
6.37862000E-01 6.05927640E-04 4.08945019E-05
6.39644000E-01 6.05298360E-04 4.08732611E-05
6.41425000E-01 6.04547640E-04 4.08479068E-05
6.43207000E-01 6.03681000E-04 4.08186178E-05
6.44989000E-01 6.02692920E-04 4.07851990E-05
6.46771000E-01 6.01591680E-04 4.07479206E-05
6.48552000E-01 6.00371760E-04 4.07065849E-05
6.50334000E-01 5.99041440E-04 4.06614606E-05
6.52116000E-01 5.97597960E-04 4.06124411E-05
6.53898000E-01 5.96038560E-04 4.05594185E-05
6.55679000E-01 5.94368760E-04 4.05025651E-05
6.57461000E-01 5.92588560E-04 4.04418648E-05
6.59243000E-01 5.90684160E-04 4.03768285E-05
6.61024000E-01 5.88663840E-04 4.03077188E-05
6.62806000E-01 5.86544160E-04 4.02350827E-05
6.64588000E-01 5.84314080E-04 4.01585216E-05
6.66370000E-01 5.81987400E-04 4.00784883E-05
6.68151000E-01 5.79558600E-04 3.99947714E-05
6.69933000E-01 5.77022160E-04 3.99071568E-05
6.71715000E-01 5.74389120E-04 3.98160014E-05
6.73497000E-01 5.71667760E-04 3.97215687E-05
6.75278000E-01 5.68849800E-04 3.96235466E-05
6.77060000E-01 5.65940760E-04 3.95221014E-05
6.78842000E-01 5.62951680E-04 3.94175930E-05
6.80624000E-01 5.59882560E-04 3.93099970E-05
6.82405000E-01 5.56730640E-04 3.91991909E-05
6.84187000E-01 5.53512480E-04 3.90857320E-05
6.85969000E-01 5.50225320E-04 3.89694994E-05
6.87751000E-01 5.46880200E-04 3.88508604E-05
6.89532000E-01 5.43468840E-04 3.87294978E-05
6.91314000E-01 5.40002280E-04 3.86057806E-05
6.93096000E-01 5.36488800E-04 3.84799830E-05
6.94878000E-01 5.32922880E-04 3.83518859E-05
6.96659000E-01 5.29332120E-04 3.82224627E-05
6.98441000E-01 5.25708240E-04 3.80913998E-05
7.00223000E-01 5.22054000E-04 3.79587808E-05
7.02004000E-01 5.18383200E-04 3.78250926E-05
7.03786000E-01 5.14701360E-04 3.76905260E-05
7.05568000E-01 5.10997440E-04 3.75546659E-05
7.07350000E-01 5.07304560E-04 3.74187197E-05
7.09131000E-01 5.03625480E-04 3.72827886E-05
7.10913000E-01 4.99951920E-04 3.71465651E-05
7.12695000E-01 4.96297680E-04 3.70105606E-05
7.14477000E-01 4.92673800E-04 3.68751907E-05
7.16258000E-01 4.89080280E-04 3.67404623E-05
7.18040000E-01 4.85525400E-04 3.66066948E-05
7.19822000E-01 4.82022960E-04 3.64744208E-05
7.21604000E-01 4.78575720E-04 3.63437613E-05
7.23385000E-01 4.75189200E-04 3.62149443E-05
7.25167000E-01 4.71874440E-04 3.60884116E-05
7.26949000E-01 4.68634200E-04 3.59642933E-05
7.28731000E-01 4.65471240E-04 3.58427206E-05
7.30512000E-01 4.62396600E-04 3.57241461E-05
7.32294000E-01 4.59413040E-04 3.56087067E-05
7.34076000E-01 4.56537120E-04 3.54970767E-05
7.35857000E-01 4.53768840E-04 3.53892921E-05
7.37639000E-01 4.51113720E-04 3.52856042E-05
7.39421000E-01 4.48571760E-04 3.51860492E-05
7.41203000E-01 4.46156760E-04 3.50912048E-05
7.42984000E-01 4.43879760E-04 3.50015448E-05
7.44766000E-01 4.41738000E-04 3.49169999E-05
7.46548000E-01 4.39734240E-04 3.48377167E-05
7.48330000E-01 4.37876760E-04 3.47640599E-05
7.50111000E-01 4.36171080E-04 3.46962848E-05
7.51893000E-01 4.34614440E-04 3.46343161E-05
7.53675000E-01 4.33215120E-04 3.45785155E-05
7.55457000E-01 4.31984160E-04 3.45293539E-05
7.57238000E-01 4.30907760E-04 3.44863077E-05
7.59020000E-01 4.29996960E-04 3.44498419E-05
7.60802000E-01 4.29257280E-04 3.44201989E-05
7.62584000E-01 4.28694240E-04 3.43976177E-05
7.64365000E-01 4.28299560E-04 3.43817798E-05
7.66147000E-01 4.28078760E-04 3.43729163E-05
7.67929000E-01 4.28037360E-04 3.43712542E-05
7.69710000E-01 4.28169840E-04 3.43765728E-05
7.71492000E-01 4.28467920E-04 3.43885367E-05
7.73274000E-01 4.28937120E-04 3.44073604E-05
7.75056000E-01 4.29585720E-04 3.44333644E-05
7.76837000E-01 4.30402680E-04 3.44660905E-05
7.78619000E-01 4.31396280E-04 3.45058507E-05
7.80401000E-01 4.32547200E-04 3.45518490E-05
7.82183000E-01 4.33860960E-04 3.46042808E-05
7.83964000E-01 4.35337560E-04 3.46631168E-05
7.85746000E-01 4.36971480E-04 3.47281051E-05
7.87528000E-01 4.38762720E-04 3.47992113E-05
7.89310000E-01 4.40697480E-04 3.48758519E-05
7.91091000E-01 4.42775760E-04 3.49579905E-05
7.92873000E-01 4.44994800E-04 3.50454797E-05
7.94655000E-01 4.47346320E-04 3.51379545E-05
7.96437000E-01 4.49822040E-04 3.52350512E-05
7.98218000E-01 4.52419200E-04 3.53366239E-05
8.00000000E-01 4.55135040E-04 3.54425269E-05
### HEADER:
#
#{
# "analysis": {
# "GNOM": {
# "Alpha": 118.2,
# "Dmax": "52",
# "GNOM_ChiSquared": 0.4818283974181117,
# "GNOM_Quality_Assessment": "a REASONABLE solution",
# "Real_Space_I0": 0.2847,
# "Real_Space_I0_Err": 0.0002176,
# "Real_Space_Rg": 16.95,
# "Real_Space_Rg_Err": 0.01523,
# "Total_Estimate": 0.7103,
# "qEnd": 0.47216,
# "qStart": 0.0
# },
# "guinier": {
# "I0": "0.28464182196758264",
# "I0_autorg_err": "4.132E-05",
# "I0_err": 0.00021095628247200585,
# "I0_est_err": -1,
# "I0_fit_err": 0.00021095628247200585,
# "Rg": "16.949598638674992",
# "Rg_autorg_err": "0.0188",
# "Rg_err": 0.029934879730276448,
# "Rg_est_err": -1,
# "Rg_fit_err": 0.029934879730276448,
# "nEnd": 41,
# "nStart": 0,
# "qEnd": "0.07305",
# "qRg_max": "1.2381885200735745",
# "qRg_min": "0.0",
# "qStart": "0.0",
# "rsq": "0.9999906928745985"
# }
# },
# "filename": "GFP_Monomer_D2O.dat",
# "history": {}
#}

## Sheet: Fig. 4a
C1_Lor_Two_2					C2_Lor_Two_2						C3_Lor_Two_2						C4_Lor_Two_2
### DATA:					### DATA:						### DATA:						### DATA:
#					#						#						#
# 173					# 160						# 169						# 170
# Q I(Q) Error					# Q I(Q) Error						# Q I(Q) Error						# Q I(Q) Error
2.87500000E-02 9.33000000E-01 4.67000000E-02					2.87500000E-02 1.42000000E-01 7.12000000E-03						2.87500000E-02 3.72000000E-02 1.44000000E-03						2.87500000E-02 1.37000000E-01 6.87000000E-03
2.88700000E-02 9.10000000E-01 4.55000000E-02					2.88700000E-02 1.68000000E-01 8.40000000E-03						2.88700000E-02 3.97000000E-02 1.44000000E-03						2.88700000E-02 1.19000000E-01 5.94000000E-03
2.88900000E-02 9.64000000E-01 4.82000000E-02					2.88900000E-02 2.95000000E-01 1.48000000E-02						2.88900000E-02 1.78000000E-01 1.44000000E-03						2.88900000E-02 7.51000000E-02 3.75000000E-03
2.91400000E-02 8.30000000E-01 4.15000000E-02					2.91400000E-02 1.98000000E-01 9.91000000E-03						2.91400000E-02 5.52000000E-02 1.46000000E-03						2.91400000E-02 1.26000000E-01 6.28000000E-03
2.94100000E-02 8.53000000E-01 4.27000000E-02					2.94100000E-02 2.02000000E-01 1.01000000E-02						2.94100000E-02 4.34000000E-02 1.47000000E-03						2.94100000E-02 1.49000000E-01 7.46000000E-03
2.96800000E-02 9.42000000E-01 4.71000000E-02					2.96800000E-02 2.11000000E-01 1.05000000E-02						2.96800000E-02 9.03000000E-02 1.48000000E-03						2.96800000E-02 9.57000000E-02 4.79000000E-03
2.96800000E-02 8.80000000E-01 4.40000000E-02					2.96800000E-02 1.68000000E-01 8.39000000E-03						2.96800000E-02 9.26000000E-03 1.48000000E-03						2.96800000E-02 1.06000000E-01 5.29000000E-03
2.98200000E-02 9.53000000E-01 4.76000000E-02					2.98200000E-02 3.04000000E-01 1.52000000E-02						2.98200000E-02 1.79000000E-01 1.49000000E-03						2.98200000E-02 1.06000000E-01 5.28000000E-03
2.99600000E-02 8.82000000E-01 4.41000000E-02					2.99600000E-02 1.69000000E-01 8.45000000E-03						2.99600000E-02 5.91000000E-02 1.50000000E-03						2.99600000E-02 1.62000000E-01 8.12000000E-03
3.02300000E-02 8.15000000E-01 4.07000000E-02					3.02300000E-02 1.35000000E-01 6.76000000E-03						3.02300000E-02 2.53000000E-03 1.51000000E-03						3.02300000E-02 1.23000000E-01 6.15000000E-03
3.05000000E-02 8.35000000E-01 4.18000000E-02					3.05000000E-02 1.96000000E-01 9.81000000E-03						3.05000000E-02 5.58000000E-02 1.53000000E-03						3.05000000E-02 1.18000000E-01 5.89000000E-03
3.06100000E-02 8.99000000E-01 4.49000000E-02					3.06100000E-02 2.31000000E-01 1.16000000E-02						3.06100000E-02 7.96000000E-02 1.53000000E-03						3.06100000E-02 1.36000000E-01 6.79000000E-03
3.07500000E-02 8.92000000E-01 4.46000000E-02					3.07500000E-02 2.50000000E-01 1.25000000E-02						3.07500000E-02 1.35000000E-01 1.54000000E-03						3.07500000E-02 8.61000000E-02 4.31000000E-03
3.07700000E-02 7.94000000E-01 3.97000000E-02					3.07700000E-02 9.78000000E-02 4.89000000E-03						3.07700000E-02 1.40000000E-02 1.54000000E-03						3.07700000E-02 1.06000000E-01 5.29000000E-03
3.10500000E-02 8.26000000E-01 4.13000000E-02					3.10500000E-02 1.32000000E-01 6.58000000E-03						3.10500000E-02 5.12000000E-02 1.55000000E-03						3.10500000E-02 1.32000000E-01 6.60000000E-03
3.13200000E-02 8.39000000E-01 4.19000000E-02					3.13200000E-02 2.38000000E-01 1.19000000E-02						3.13200000E-02 2.43000000E-02 1.57000000E-03						3.13200000E-02 1.57000000E-01 7.86000000E-03
3.15300000E-02 8.56000000E-01 4.28000000E-02					3.15300000E-02 2.02000000E-01 1.01000000E-02						3.15300000E-02 6.03000000E-02 1.58000000E-03						3.15300000E-02 1.41000000E-01 7.06000000E-03
3.15900000E-02 8.21000000E-01 4.11000000E-02					3.15900000E-02 1.98000000E-01 9.90000000E-03						3.15900000E-02 7.65000000E-02 1.58000000E-03						3.15900000E-02 1.24000000E-01 6.20000000E-03
3.16800000E-02 8.85000000E-01 4.42000000E-02					3.16800000E-02 2.46000000E-01 1.23000000E-02						3.16800000E-02 1.41000000E-01 1.58000000E-03						3.16800000E-02 1.04000000E-01 5.20000000E-03
3.18600000E-02 8.49000000E-01 4.24000000E-02					3.18600000E-02 1.93000000E-01 9.65000000E-03						3.18600000E-02 5.67000000E-02 1.59000000E-03						3.18600000E-02 1.08000000E-01 5.39000000E-03
3.21400000E-02 8.32000000E-01 4.16000000E-02					3.21400000E-02 2.01000000E-01 1.01000000E-02						3.21400000E-02 7.10000000E-02 1.61000000E-03						3.21400000E-02 1.42000000E-01 7.09000000E-03
3.24100000E-02 7.75000000E-01 3.87000000E-02					3.24100000E-02 1.76000000E-01 8.81000000E-03						3.24100000E-02 5.45000000E-02 1.62000000E-03						3.24100000E-02 1.46000000E-01 7.32000000E-03
3.24600000E-02 8.07000000E-01 4.03000000E-02					3.24600000E-02 1.82000000E-01 9.09000000E-03						3.24600000E-02 8.92000000E-02 1.62000000E-03						3.24600000E-02 1.36000000E-01 6.80000000E-03
3.26100000E-02 8.43000000E-01 4.22000000E-02					3.26100000E-02 2.36000000E-01 1.18000000E-02						3.26100000E-02 1.20000000E-01 1.63000000E-03						3.26100000E-02 1.12000000E-01 5.58000000E-03
3.26800000E-02 8.02000000E-01 4.01000000E-02					3.26800000E-02 1.46000000E-01 7.32000000E-03						3.26800000E-02 7.02000000E-02 1.63000000E-03						3.26800000E-02 1.20000000E-01 6.02000000E-03
3.29500000E-02 7.79000000E-01 3.89000000E-02					3.29500000E-02 1.42000000E-01 7.08000000E-03						3.29500000E-02 3.41000000E-02 1.65000000E-03						3.29500000E-02 9.18000000E-02 4.59000000E-03
3.32200000E-02 7.73000000E-01 3.87000000E-02					3.32200000E-02 1.71000000E-01 8.54000000E-03						3.32200000E-02 5.03000000E-02 1.66000000E-03						3.32200000E-02 1.25000000E-01 6.23000000E-03
3.33900000E-02 8.29000000E-01 4.15000000E-02					3.33900000E-02 2.16000000E-01 1.08000000E-02						3.33900000E-02 7.25000000E-02 1.67000000E-03						3.33900000E-02 1.31000000E-01 6.53000000E-03
3.35000000E-02 7.69000000E-01 3.84000000E-02					3.35000000E-02 1.56000000E-01 7.82000000E-03						3.35000000E-02 5.66000000E-02 1.68000000E-03						3.35000000E-02 1.27000000E-01 6.37000000E-03
3.35500000E-02 8.06000000E-01 4.03000000E-02					3.35500000E-02 2.24000000E-01 1.12000000E-02						3.35500000E-02 1.09000000E-01 1.68000000E-03						3.35500000E-02 1.07000000E-01 5.35000000E-03
3.37700000E-02 7.98000000E-01 3.99000000E-02					3.37700000E-02 1.37000000E-01 6.85000000E-03						3.37700000E-02 4.83000000E-02 1.69000000E-03						3.37700000E-02 1.17000000E-01 5.87000000E-03
3.40400000E-02 7.58000000E-01 3.79000000E-02					3.40400000E-02 1.67000000E-01 8.34000000E-03						3.40400000E-02 8.14000000E-02 1.70000000E-03						3.40400000E-02 9.33000000E-02 4.66000000E-03
3.43100000E-02 7.90000000E-01 3.95000000E-02					3.43100000E-02 1.82000000E-01 9.10000000E-03						3.43100000E-02 8.88000000E-02 1.72000000E-03						3.43100000E-02 1.26000000E-01 6.29000000E-03
3.43200000E-02 7.41000000E-01 3.70000000E-02					3.43200000E-02 1.38000000E-01 6.90000000E-03						3.43200000E-02 5.66000000E-02 1.72000000E-03						3.43200000E-02 1.27000000E-01 6.33000000E-03
3.44800000E-02 7.75000000E-01 3.87000000E-02					3.44800000E-02 2.05000000E-01 1.02000000E-02						3.44800000E-02 9.24000000E-02 1.72000000E-03						3.44800000E-02 1.05000000E-01 5.24000000E-03
3.45900000E-02 7.70000000E-01 3.85000000E-02					3.45900000E-02 2.03000000E-01 1.02000000E-02						3.45900000E-02 8.14000000E-02 1.73000000E-03						3.45900000E-02 1.20000000E-01 6.01000000E-03
3.48600000E-02 7.81000000E-01 3.90000000E-02					3.48600000E-02 1.86000000E-01 9.30000000E-03						3.51300000E-02 9.12000000E-02 1.76000000E-03						3.48600000E-02 1.18000000E-01 5.88000000E-03
3.51300000E-02 7.58000000E-01 3.79000000E-02					3.51300000E-02 1.43000000E-01 7.16000000E-03						3.52400000E-02 4.87000000E-02 1.76000000E-03						3.51300000E-02 1.34000000E-01 6.71000000E-03
3.52400000E-02 7.32000000E-01 3.66000000E-02					3.52400000E-02 1.57000000E-01 7.85000000E-03						3.54000000E-02 4.56000000E-03 1.77000000E-03						3.52400000E-02 1.02000000E-01 5.09000000E-03
3.54000000E-02 6.20000000E-01 3.10000000E-02					3.54000000E-02 1.16000000E-01 5.78000000E-03						3.54100000E-02 9.90000000E-02 1.77000000E-03						3.54100000E-02 1.20000000E-01 6.01000000E-03
3.54100000E-02 7.61000000E-01 3.81000000E-02					3.54100000E-02 2.08000000E-01 1.04000000E-02						3.56800000E-02 3.24000000E-02 1.78000000E-03						3.56800000E-02 5.80000000E-02 2.90000000E-03
3.56800000E-02 7.40000000E-01 3.70000000E-02					3.56800000E-02 1.73000000E-01 8.66000000E-03						3.59500000E-02 4.84000000E-02 1.80000000E-03						3.59500000E-02 9.03000000E-02 4.52000000E-03
3.59500000E-02 6.89000000E-01 3.45000000E-02					3.59500000E-02 2.20000000E-01 1.10000000E-02						3.61700000E-02 4.12000000E-02 1.81000000E-03						3.61700000E-02 1.12000000E-01 5.60000000E-03
3.61700000E-02 6.69000000E-01 3.34000000E-02					3.61700000E-02 1.52000000E-01 7.62000000E-03						3.62200000E-02 1.31000000E-01 1.81000000E-03						3.62200000E-02 9.01000000E-02 4.50000000E-03
3.62200000E-02 7.64000000E-01 3.82000000E-02					3.62200000E-02 1.17000000E-01 5.85000000E-03						3.63400000E-02 7.94000000E-02 1.82000000E-03						3.63400000E-02 1.15000000E-01 5.75000000E-03
3.63400000E-02 7.16000000E-01 3.58000000E-02					3.63400000E-02 1.93000000E-01 9.67000000E-03						3.64900000E-02 1.83000000E-02 1.82000000E-03						3.64900000E-02 7.69000000E-02 3.84000000E-03
3.64900000E-02 6.60000000E-01 3.30000000E-02					3.64900000E-02 1.48000000E-01 7.40000000E-03						3.67700000E-02 7.27000000E-02 1.84000000E-03						3.67700000E-02 6.45000000E-02 3.23000000E-03
3.67700000E-02 6.61000000E-01 3.30000000E-02					3.67700000E-02 9.82000000E-02 4.91000000E-03						3.71000000E-02 6.66000000E-02 1.86000000E-03						3.71000000E-02 1.34000000E-01 6.68000000E-03
3.71000000E-02 6.78000000E-01 3.39000000E-02					3.71000000E-02 1.65000000E-01 8.26000000E-03						3.72700000E-02 8.16000000E-02 1.86000000E-03						3.72700000E-02 1.11000000E-01 5.54000000E-03
3.72700000E-02 6.81000000E-01 3.41000000E-02					3.72700000E-02 1.82000000E-01 9.11000000E-03						3.80300000E-02 6.63000000E-02 1.90000000E-03						3.80300000E-02 1.31000000E-01 6.55000000E-03
3.80300000E-02 6.39000000E-01 3.19000000E-02					3.80300000E-02 1.68000000E-01 8.41000000E-03						3.82100000E-02 7.18000000E-02 1.91000000E-03						3.82100000E-02 1.10000000E-01 5.51000000E-03
3.82100000E-02 6.46000000E-01 3.23000000E-02					3.82100000E-02 1.71000000E-01 8.54000000E-03						3.89500000E-02 6.81000000E-02 1.95000000E-03						3.89500000E-02 1.06000000E-01 5.29000000E-03
3.89500000E-02 6.18000000E-01 3.09000000E-02					3.89500000E-02 1.66000000E-01 8.32000000E-03						3.91400000E-02 7.22000000E-02 1.96000000E-03						3.91400000E-02 1.16000000E-01 5.78000000E-03
3.91400000E-02 6.26000000E-01 3.13000000E-02					3.91400000E-02 1.66000000E-01 8.28000000E-03						3.98800000E-02 5.59000000E-02 1.99000000E-03						3.98800000E-02 1.16000000E-01 5.81000000E-03
3.98800000E-02 5.83000000E-01 2.91000000E-02					3.98800000E-02 1.63000000E-01 8.14000000E-03						4.00700000E-02 6.54000000E-02 2.00000000E-03						4.00700000E-02 1.08000000E-01 5.42000000E-03
4.00700000E-02 5.84000000E-01 2.92000000E-02					4.00700000E-02 1.56000000E-01 7.80000000E-03						4.08100000E-02 6.96000000E-02 2.04000000E-03						4.08100000E-02 1.04000000E-01 5.19000000E-03
4.08100000E-02 5.78000000E-01 2.89000000E-02					4.08100000E-02 1.71000000E-01 8.54000000E-03						4.10000000E-02 6.73000000E-02 2.05000000E-03						4.10000000E-02 1.15000000E-01 5.75000000E-03
4.10000000E-02 5.65000000E-01 2.82000000E-02					4.10000000E-02 1.55000000E-01 7.73000000E-03						4.17400000E-02 7.35000000E-02 2.09000000E-03						4.17400000E-02 1.12000000E-01 5.62000000E-03
4.17400000E-02 5.48000000E-01 2.74000000E-02					4.17400000E-02 1.45000000E-01 7.27000000E-03						4.19300000E-02 5.96000000E-02 2.10000000E-03						4.19300000E-02 1.11000000E-01 5.57000000E-03
4.19300000E-02 5.30000000E-01 2.65000000E-02					4.19300000E-02 1.44000000E-01 7.19000000E-03						4.26600000E-02 7.76000000E-02 2.13000000E-03						4.26600000E-02 1.08000000E-01 5.39000000E-03
4.26600000E-02 5.12000000E-01 2.56000000E-02					4.26600000E-02 1.66000000E-01 8.29000000E-03						4.28600000E-02 6.49000000E-02 2.14000000E-03						4.28600000E-02 1.05000000E-01 5.24000000E-03
4.28600000E-02 5.07000000E-01 2.54000000E-02					4.28600000E-02 1.42000000E-01 7.12000000E-03						4.35900000E-02 7.19000000E-02 2.18000000E-03						4.35900000E-02 1.05000000E-01 5.26000000E-03
4.35900000E-02 4.91000000E-01 2.45000000E-02					4.35900000E-02 1.56000000E-01 7.78000000E-03						4.38000000E-02 5.71000000E-02 2.19000000E-03						4.38000000E-02 1.06000000E-01 5.28000000E-03
4.38000000E-02 4.70000000E-01 2.35000000E-02					4.38000000E-02 1.30000000E-01 6.52000000E-03						4.45200000E-02 7.60000000E-02 2.23000000E-03						4.45200000E-02 1.06000000E-01 5.28000000E-03
4.45200000E-02 4.64000000E-01 2.32000000E-02					4.45200000E-02 1.55000000E-01 7.75000000E-03						4.47300000E-02 5.29000000E-02 2.24000000E-03						4.47300000E-02 1.02000000E-01 5.11000000E-03
4.47300000E-02 4.52000000E-01 2.26000000E-02					4.47300000E-02 1.24000000E-01 6.19000000E-03						4.54500000E-02 6.39000000E-02 2.27000000E-03						4.54500000E-02 1.04000000E-01 5.22000000E-03
4.54500000E-02 4.44000000E-01 2.22000000E-02					4.54500000E-02 1.27000000E-01 6.35000000E-03						4.56600000E-02 5.46000000E-02 2.28000000E-03						4.56600000E-02 1.01000000E-01 5.03000000E-03
4.56600000E-02 4.22000000E-01 2.11000000E-02					4.56600000E-02 1.19000000E-01 5.97000000E-03						4.63700000E-02 6.39000000E-02 2.32000000E-03						4.63700000E-02 8.22000000E-02 4.11000000E-03
4.63700000E-02 4.12000000E-01 2.06000000E-02					4.63700000E-02 1.28000000E-01 6.39000000E-03						4.65900000E-02 5.35000000E-02 2.33000000E-03						4.65900000E-02 9.43000000E-02 4.72000000E-03
4.65900000E-02 4.00000000E-01 2.00000000E-02					4.65900000E-02 1.16000000E-01 5.78000000E-03						4.73000000E-02 8.24000000E-02 2.37000000E-03						4.73000000E-02 9.33000000E-02 4.66000000E-03
4.73000000E-02 3.98000000E-01 1.99000000E-02					4.73000000E-02 1.45000000E-01 7.25000000E-03						4.75200000E-02 5.06000000E-02 2.38000000E-03						4.75200000E-02 9.19000000E-02 4.59000000E-03
4.75200000E-02 3.70000000E-01 1.85000000E-02					4.75200000E-02 1.07000000E-01 5.34000000E-03						4.82300000E-02 6.21000000E-02 2.41000000E-03						4.82300000E-02 8.53000000E-02 4.27000000E-03
4.82300000E-02 3.73000000E-01 1.87000000E-02					4.82300000E-02 1.19000000E-01 5.94000000E-03						4.84600000E-02 4.97000000E-02 2.42000000E-03						4.84600000E-02 9.31000000E-02 4.66000000E-03
4.84600000E-02 3.55000000E-01 1.77000000E-02					4.84600000E-02 1.05000000E-01 5.25000000E-03						4.91600000E-02 7.11000000E-02 2.46000000E-03						4.91600000E-02 9.21000000E-02 4.61000000E-03
4.91600000E-02 3.53000000E-01 1.77000000E-02					4.91600000E-02 1.19000000E-01 5.95000000E-03						4.93900000E-02 4.68000000E-02 2.47000000E-03						4.93900000E-02 8.67000000E-02 4.34000000E-03
4.93900000E-02 3.22000000E-01 1.61000000E-02					4.93900000E-02 9.63000000E-02 4.81000000E-03						5.00800000E-02 5.73000000E-02 2.50000000E-03						5.00800000E-02 9.00000000E-02 4.50000000E-03
5.00800000E-02 3.23000000E-01 1.62000000E-02					5.00800000E-02 1.20000000E-01 5.99000000E-03						5.03200000E-02 4.81000000E-02 2.52000000E-03						5.03200000E-02 8.58000000E-02 4.29000000E-03
5.03200000E-02 3.11000000E-01 1.55000000E-02					5.03200000E-02 9.24000000E-02 4.62000000E-03						5.10100000E-02 6.23000000E-02 2.55000000E-03						5.10100000E-02 8.29000000E-02 4.15000000E-03
5.10100000E-02 3.08000000E-01 1.54000000E-02					5.10100000E-02 1.15000000E-01 5.77000000E-03						5.12500000E-02 4.67000000E-02 2.56000000E-03						5.12500000E-02 8.34000000E-02 4.17000000E-03
5.12500000E-02 2.91000000E-01 1.46000000E-02					5.12500000E-02 8.93000000E-02 4.47000000E-03						5.19400000E-02 6.62000000E-02 2.60000000E-03						5.19400000E-02 8.36000000E-02 4.18000000E-03
5.19400000E-02 2.86000000E-01 1.43000000E-02					5.19400000E-02 9.47000000E-02 4.74000000E-03						5.21800000E-02 4.62000000E-02 2.61000000E-03						5.21800000E-02 8.00000000E-02 4.00000000E-03
5.21800000E-02 2.74000000E-01 1.37000000E-02					5.21800000E-02 8.44000000E-02 4.22000000E-03						5.28700000E-02 6.19000000E-02 2.64000000E-03						5.28700000E-02 7.76000000E-02 3.88000000E-03
5.28700000E-02 2.70000000E-01 1.35000000E-02					5.28700000E-02 1.08000000E-01 5.39000000E-03						5.31200000E-02 4.01000000E-02 2.66000000E-03						5.31200000E-02 7.32000000E-02 3.66000000E-03
5.31200000E-02 2.50000000E-01 1.25000000E-02					5.31200000E-02 7.75000000E-02 3.87000000E-03						5.37900000E-02 6.79000000E-02 2.69000000E-03						5.37900000E-02 7.28000000E-02 3.64000000E-03
5.37900000E-02 2.66000000E-01 1.33000000E-02					5.37900000E-02 1.02000000E-01 5.10000000E-03						5.40500000E-02 4.30000000E-02 2.70000000E-03						5.40500000E-02 7.20000000E-02 3.60000000E-03
5.40500000E-02 2.37000000E-01 1.19000000E-02					5.40500000E-02 7.39000000E-02 3.70000000E-03						5.47200000E-02 5.12000000E-02 2.74000000E-03						5.47200000E-02 6.72000000E-02 3.36000000E-03
5.47200000E-02 2.31000000E-01 1.16000000E-02					5.47200000E-02 7.53000000E-02 3.77000000E-03						5.49800000E-02 3.93000000E-02 2.75000000E-03						5.49800000E-02 6.79000000E-02 3.39000000E-03
5.49800000E-02 2.17000000E-01 1.09000000E-02					5.49800000E-02 6.73000000E-02 3.37000000E-03						5.56500000E-02 5.83000000E-02 2.78000000E-03						5.56500000E-02 6.98000000E-02 3.49000000E-03
5.56500000E-02 2.20000000E-01 1.10000000E-02					5.56500000E-02 8.45000000E-02 4.22000000E-03						5.59100000E-02 3.82000000E-02 2.80000000E-03						5.59100000E-02 6.24000000E-02 3.12000000E-03
5.59100000E-02 2.03000000E-01 1.01000000E-02					5.59100000E-02 6.48000000E-02 3.24000000E-03						5.68400000E-02 3.50000000E-02 2.84000000E-03						5.68400000E-02 6.13000000E-02 3.06000000E-03
5.68400000E-02 1.90000000E-01 9.51000000E-03					5.68400000E-02 5.99000000E-02 2.99000000E-03						5.77700000E-02 3.53000000E-02 2.89000000E-03						5.77700000E-02 5.76000000E-02 2.88000000E-03
5.77700000E-02 1.77000000E-01 8.87000000E-03					5.77700000E-02 5.43000000E-02 2.71000000E-03						5.87100000E-02 3.46000000E-02 2.94000000E-03						5.87100000E-02 5.56000000E-02 2.78000000E-03
5.87100000E-02 1.64000000E-01 8.20000000E-03					5.87100000E-02 5.56000000E-02 2.78000000E-03						5.96400000E-02 3.42000000E-02 2.98000000E-03						5.96400000E-02 5.58000000E-02 2.79000000E-03
5.96400000E-02 1.53000000E-01 7.65000000E-03					5.96400000E-02 5.44000000E-02 2.72000000E-03						6.05700000E-02 2.96000000E-02 3.03000000E-03						6.05700000E-02 5.28000000E-02 2.64000000E-03
6.05700000E-02 1.42000000E-01 7.11000000E-03					6.05700000E-02 4.81000000E-02 2.41000000E-03						6.15000000E-02 3.15000000E-02 3.08000000E-03						6.15000000E-02 5.16000000E-02 2.58000000E-03
6.15000000E-02 1.35000000E-01 6.74000000E-03					6.15000000E-02 4.52000000E-02 2.26000000E-03						6.24300000E-02 2.99000000E-02 3.12000000E-03						6.24300000E-02 4.70000000E-02 2.35000000E-03
6.24300000E-02 1.24000000E-01 6.22000000E-03					6.24300000E-02 4.30000000E-02 2.15000000E-03						6.33700000E-02 2.96000000E-02 3.17000000E-03						6.33700000E-02 4.78000000E-02 2.39000000E-03
6.33700000E-02 1.18000000E-01 5.92000000E-03					6.33700000E-02 4.16000000E-02 2.08000000E-03						6.43000000E-02 2.25000000E-02 3.22000000E-03						6.43000000E-02 4.08000000E-02 2.04000000E-03
6.43000000E-02 1.06000000E-01 5.28000000E-03					6.43000000E-02 3.58000000E-02 1.79000000E-03						6.52300000E-02 2.61000000E-02 3.26000000E-03						6.52300000E-02 3.78000000E-02 1.89000000E-03
6.52300000E-02 1.04000000E-01 5.20000000E-03					6.52300000E-02 3.77000000E-02 1.89000000E-03						6.61600000E-02 2.50000000E-02 3.31000000E-03						6.61600000E-02 3.86000000E-02 1.93000000E-03
6.61600000E-02 9.47000000E-02 4.73000000E-03					6.61600000E-02 3.39000000E-02 1.70000000E-03						6.70900000E-02 2.43000000E-02 3.35000000E-03						6.70900000E-02 3.80000000E-02 1.90000000E-03
6.70900000E-02 8.99000000E-02 4.49000000E-03					6.70900000E-02 3.32000000E-02 1.66000000E-03						6.80200000E-02 2.31000000E-02 3.40000000E-03						6.80200000E-02 3.38000000E-02 1.69000000E-03
6.80200000E-02 8.21000000E-02 4.11000000E-03					6.80200000E-02 2.64000000E-02 1.32000000E-03						6.89600000E-02 2.32000000E-02 3.45000000E-03						6.89600000E-02 3.26000000E-02 1.63000000E-03
6.89600000E-02 7.79000000E-02 3.89000000E-03					6.89600000E-02 2.80000000E-02 1.40000000E-03						6.98900000E-02 2.34000000E-02 3.49000000E-03						6.98900000E-02 3.05000000E-02 1.52000000E-03
6.98900000E-02 7.25000000E-02 3.63000000E-03					6.98900000E-02 2.57000000E-02 1.28000000E-03						7.08200000E-02 2.17000000E-02 3.54000000E-03						7.08200000E-02 3.07000000E-02 1.53000000E-03
7.08200000E-02 6.87000000E-02 3.43000000E-03					7.08200000E-02 2.40000000E-02 1.20000000E-03						7.17500000E-02 2.20000000E-02 3.59000000E-03						7.17500000E-02 2.92000000E-02 1.46000000E-03
7.17500000E-02 6.37000000E-02 3.18000000E-03					7.17500000E-02 2.46000000E-02 1.23000000E-03						7.26800000E-02 1.88000000E-02 3.63000000E-03						7.26800000E-02 2.84000000E-02 1.42000000E-03
7.26800000E-02 5.93000000E-02 2.96000000E-03					7.26800000E-02 2.24000000E-02 1.12000000E-03						7.36200000E-02 1.78000000E-02 3.68000000E-03						7.36200000E-02 2.44000000E-02 1.22000000E-03
7.36200000E-02 5.47000000E-02 2.73000000E-03					7.36200000E-02 2.16000000E-02 1.08000000E-03						7.45500000E-02 2.03000000E-02 3.73000000E-03						7.45500000E-02 2.77000000E-02 1.38000000E-03
7.45500000E-02 5.31000000E-02 2.66000000E-03					7.45500000E-02 2.16000000E-02 1.08000000E-03						7.54800000E-02 1.73000000E-02 3.77000000E-03						7.54800000E-02 2.52000000E-02 1.26000000E-03
7.54800000E-02 4.81000000E-02 2.41000000E-03					7.54800000E-02 1.80000000E-02 8.98000000E-04						7.64100000E-02 1.63000000E-02 3.82000000E-03						7.64100000E-02 1.97000000E-02 9.84000000E-04
7.64100000E-02 4.51000000E-02 2.26000000E-03					7.64100000E-02 1.75000000E-02 8.76000000E-04						7.73400000E-02 1.45000000E-02 3.87000000E-03						7.73400000E-02 2.20000000E-02 1.10000000E-03
7.73400000E-02 4.35000000E-02 2.18000000E-03					7.73400000E-02 1.68000000E-02 8.40000000E-04						7.82800000E-02 1.51000000E-02 3.91000000E-03						7.82800000E-02 2.08000000E-02 1.04000000E-03
7.82800000E-02 4.16000000E-02 2.08000000E-03					7.82800000E-02 1.50000000E-02 7.51000000E-04						7.92100000E-02 1.33000000E-02 3.96000000E-03						7.92100000E-02 2.14000000E-02 1.07000000E-03
7.92100000E-02 3.60000000E-02 1.80000000E-03					7.92100000E-02 1.59000000E-02 7.94000000E-04						8.01400000E-02 1.59000000E-02 4.01000000E-03						8.01400000E-02 1.89000000E-02 9.45000000E-04
8.01400000E-02 3.55000000E-02 1.78000000E-03					8.01400000E-02 1.43000000E-02 7.13000000E-04						8.10700000E-02 1.51000000E-02 4.05000000E-03						8.10700000E-02 2.04000000E-02 1.02000000E-03
8.10700000E-02 3.40000000E-02 1.70000000E-03					8.10700000E-02 1.44000000E-02 7.20000000E-04						8.20000000E-02 1.50000000E-02 4.10000000E-03						8.20000000E-02 1.98000000E-02 9.89000000E-04
8.20000000E-02 3.32000000E-02 1.66000000E-03					8.20000000E-02 1.23000000E-02 6.16000000E-04						8.29300000E-02 1.40000000E-02 4.15000000E-03						8.29300000E-02 1.75000000E-02 8.73000000E-04
8.29300000E-02 2.92000000E-02 1.46000000E-03					8.29300000E-02 1.09000000E-02 5.45000000E-04						8.38700000E-02 1.29000000E-02 4.19000000E-03						8.38700000E-02 1.73000000E-02 8.63000000E-04
8.38700000E-02 3.14000000E-02 1.57000000E-03					8.38700000E-02 1.17000000E-02 5.85000000E-04						8.48000000E-02 1.06000000E-02 4.24000000E-03						8.48000000E-02 1.94000000E-02 9.69000000E-04
8.48000000E-02 2.76000000E-02 1.38000000E-03					8.48000000E-02 1.16000000E-02 5.82000000E-04						8.57300000E-02 1.18000000E-02 4.29000000E-03						8.57300000E-02 1.68000000E-02 8.42000000E-04
8.57300000E-02 2.78000000E-02 1.39000000E-03					8.57300000E-02 1.25000000E-02 6.24000000E-04						8.66600000E-02 1.26000000E-02 4.33000000E-03						8.66600000E-02 1.60000000E-02 8.02000000E-04
8.66600000E-02 2.57000000E-02 1.28000000E-03					8.66600000E-02 1.07000000E-02 5.36000000E-04						8.75900000E-02 1.17000000E-02 4.38000000E-03						8.75900000E-02 1.52000000E-02 7.58000000E-04
8.75900000E-02 2.49000000E-02 1.25000000E-03					8.75900000E-02 1.15000000E-02 5.73000000E-04						8.85300000E-02 1.28000000E-02 4.43000000E-03						8.85300000E-02 1.54000000E-02 7.68000000E-04
8.85300000E-02 2.53000000E-02 1.27000000E-03					8.85300000E-02 1.08000000E-02 5.41000000E-04						8.94600000E-02 1.07000000E-02 4.47000000E-03						8.94600000E-02 1.54000000E-02 7.68000000E-04
8.94600000E-02 2.29000000E-02 1.14000000E-03					8.94600000E-02 7.79000000E-03 3.89000000E-04						9.03900000E-02 1.07000000E-02 4.52000000E-03						9.03900000E-02 1.39000000E-02 6.97000000E-04
9.03900000E-02 2.08000000E-02 1.04000000E-03					9.03900000E-02 8.26000000E-03 4.13000000E-04						9.13200000E-02 1.02000000E-02 4.57000000E-03						9.13200000E-02 1.36000000E-02 6.82000000E-04
9.13200000E-02 2.07000000E-02 1.04000000E-03					9.13200000E-02 9.55000000E-03 4.78000000E-04						9.22500000E-02 8.32000000E-03 4.61000000E-03						9.22500000E-02 1.33000000E-02 6.66000000E-04
9.22500000E-02 1.81000000E-02 9.06000000E-04					9.22500000E-02 6.87000000E-03 3.43000000E-04						9.31800000E-02 1.10000000E-02 4.66000000E-03						9.31800000E-02 1.25000000E-02 6.27000000E-04
9.31800000E-02 1.88000000E-02 9.39000000E-04					9.31800000E-02 1.12000000E-02 5.62000000E-04						9.41200000E-02 1.03000000E-02 4.71000000E-03						9.41200000E-02 1.15000000E-02 5.77000000E-04
9.41200000E-02 1.81000000E-02 9.06000000E-04					9.41200000E-02 8.41000000E-03 4.20000000E-04						9.50500000E-02 9.35000000E-03 4.75000000E-03						9.50500000E-02 1.12000000E-02 5.59000000E-04
9.50500000E-02 1.71000000E-02 8.55000000E-04					9.50500000E-02 7.52000000E-03 3.76000000E-04						9.59800000E-02 8.28000000E-03 4.80000000E-03						9.59800000E-02 9.27000000E-03 4.64000000E-04
9.59800000E-02 1.46000000E-02 7.30000000E-04					9.59800000E-02 6.06000000E-03 3.03000000E-04						9.69100000E-02 8.36000000E-03 4.85000000E-03						9.69100000E-02 1.08000000E-02 5.42000000E-04
9.69100000E-02 1.29000000E-02 6.47000000E-04					9.69100000E-02 5.15000000E-03 2.57000000E-04						9.78400000E-02 1.01000000E-02 4.89000000E-03						9.78400000E-02 1.37000000E-02 6.83000000E-04
9.78400000E-02 1.62000000E-02 8.11000000E-04					9.78400000E-02 7.48000000E-03 3.74000000E-04						9.87800000E-02 8.40000000E-03 4.94000000E-03						9.87800000E-02 1.52000000E-02 7.59000000E-04
9.87800000E-02 1.35000000E-02 6.73000000E-04					9.87800000E-02 6.67000000E-03 3.34000000E-04						9.97100000E-02 7.95000000E-03 4.99000000E-03						9.97100000E-02 1.12000000E-02 5.62000000E-04
9.97100000E-02 1.46000000E-02 7.31000000E-04					9.97100000E-02 5.99000000E-03 3.00000000E-04						1.00600000E-01 7.11000000E-03 5.03000000E-03						1.00600000E-01 7.03000000E-03 3.52000000E-04
1.00600000E-01 1.27000000E-02 6.33000000E-04					1.00600000E-01 6.31000000E-03 3.15000000E-04						1.01600000E-01 6.36000000E-03 5.08000000E-03						1.01600000E-01 9.70000000E-03 4.85000000E-04
1.01600000E-01 1.22000000E-02 6.11000000E-04					1.01600000E-01 4.83000000E-03 2.42000000E-04						1.02500000E-01 5.66000000E-03 5.13000000E-03						1.02500000E-01 6.45000000E-03 3.22000000E-04
1.02500000E-01 1.22000000E-02 6.09000000E-04					1.02500000E-01 3.67000000E-03 1.84000000E-04						1.03400000E-01 6.52000000E-03 5.17000000E-03						1.03400000E-01 8.67000000E-03 4.33000000E-04
1.03400000E-01 1.21000000E-02 6.05000000E-04					1.03400000E-01 4.37000000E-03 2.18000000E-04						1.04400000E-01 5.36000000E-03 5.22000000E-03						1.04400000E-01 7.85000000E-03 3.92000000E-04
1.04400000E-01 1.17000000E-02 5.85000000E-04					1.04400000E-01 3.55000000E-03 1.78000000E-04						1.05300000E-01 5.06000000E-03 5.27000000E-03						1.05300000E-01 7.52000000E-03 3.76000000E-04
1.05300000E-01 1.03000000E-02 5.17000000E-04					1.05300000E-01 4.47000000E-03 2.23000000E-04						1.06200000E-01 3.93000000E-03 5.31000000E-03						1.06200000E-01 5.97000000E-03 2.99000000E-04
1.06200000E-01 9.62000000E-03 4.81000000E-04					1.06200000E-01 2.85000000E-03 1.42000000E-04						1.07200000E-01 5.66000000E-03 5.36000000E-03						1.07200000E-01 4.37000000E-03 2.19000000E-04
1.07200000E-01 9.90000000E-03 4.95000000E-04					1.07200000E-01 3.11000000E-03 1.55000000E-04						1.08100000E-01 6.07000000E-03 5.41000000E-03						1.08100000E-01 7.68000000E-03 3.84000000E-04
1.08100000E-01 9.91000000E-03 4.96000000E-04					1.08100000E-01 4.32000000E-03 2.16000000E-04						1.08300000E-01 -9.52000000E-04 5.42000000E-03						1.08300000E-01 2.12000000E-03 1.06000000E-04
1.08300000E-01 5.55000000E-03 2.78000000E-04					1.08300000E-01 -4.61000000E-04 2.31000000E-05						1.09000000E-01 3.86000000E-03 5.45000000E-03						1.09000000E-01 5.47000000E-03 2.74000000E-04
1.09000000E-01 8.49000000E-03 4.24000000E-04					1.09000000E-01 6.97000000E-04 3.48000000E-05						1.10000000E-01 8.40000000E-03 5.50000000E-03						1.10000000E-01 6.21000000E-03 3.10000000E-04
1.10000000E-01 8.75000000E-03 4.37000000E-04					1.10000000E-01 2.65000000E-03 1.32000000E-04						1.10900000E-01 3.14000000E-03 5.55000000E-03						1.10900000E-01 5.26000000E-03 2.63000000E-04
1.10900000E-01 7.55000000E-03 3.78000000E-04					1.10900000E-01 2.06000000E-03 1.03000000E-04						1.11500000E-01 3.31000000E-03 5.58000000E-03						1.11500000E-01 4.42000000E-03 2.21000000E-04
1.11500000E-01 6.11000000E-03 3.05000000E-04					1.11500000E-01 1.58000000E-04 7.90000000E-06						1.11800000E-01 5.15000000E-03 5.59000000E-03						1.11800000E-01 4.39000000E-03 2.20000000E-04
1.11800000E-01 8.23000000E-03 4.12000000E-04					1.11800000E-01 3.35000000E-03 1.68000000E-04						1.12800000E-01 5.02000000E-03 5.64000000E-03						1.12800000E-01 5.77000000E-03 2.88000000E-04
1.12800000E-01 7.88000000E-03 3.94000000E-04					1.12800000E-01 4.31000000E-03 2.15000000E-04						1.13700000E-01 4.78000000E-03 5.69000000E-03						1.13700000E-01 5.67000000E-03 2.83000000E-04
1.13700000E-01 6.80000000E-03 3.40000000E-04					1.13700000E-01 1.54000000E-03 7.69000000E-05						1.14600000E-01 3.93000000E-03 5.73000000E-03						1.14600000E-01 6.45000000E-03 3.23000000E-04
1.14600000E-01 5.89000000E-03 2.94000000E-04					1.14600000E-01 1.34000000E-03 6.72000000E-05						1.14600000E-01 3.73000000E-03 5.73000000E-03						1.14600000E-01 7.45000000E-03 3.73000000E-04
1.14600000E-01 6.39000000E-03 3.19000000E-04					1.14600000E-01 2.44000000E-03 1.22000000E-04						1.15500000E-01 2.76000000E-03 5.78000000E-03						1.15500000E-01 6.32000000E-03 3.16000000E-04
1.15500000E-01 4.15000000E-03 2.08000000E-04					1.16500000E-01 7.71000000E-04 3.85000000E-05						1.16500000E-01 4.24000000E-03 5.83000000E-03						1.16500000E-01 3.53000000E-03 1.76000000E-04
1.16500000E-01 5.78000000E-03 2.89000000E-04					1.17800000E-01 4.27000000E-04 2.13000000E-05						1.17400000E-01 2.62000000E-03 5.87000000E-03						1.17400000E-01 3.47000000E-03 1.74000000E-04
1.17400000E-01 5.60000000E-03 2.80000000E-04					1.21000000E-01 1.15000000E-03 5.73000000E-05						1.17800000E-01 2.08000000E-03 5.89000000E-03						1.17800000E-01 3.96000000E-03 1.98000000E-04
1.17800000E-01 5.25000000E-03 2.62000000E-04					1.24200000E-01 8.32000000E-04 4.16000000E-05						1.19300000E-01 1.81000000E-03 5.97000000E-03						1.18300000E-01 4.90000000E-03 2.45000000E-04
1.18300000E-01 4.78000000E-03 2.39000000E-04											1.20200000E-01 9.52000000E-04 6.01000000E-03						1.19300000E-01 4.06000000E-03 2.03000000E-04
1.19300000E-01 6.23000000E-03 3.12000000E-04											1.21000000E-01 3.02000000E-03 6.05000000E-03						1.21000000E-01 5.51000000E-03 2.76000000E-04
1.20200000E-01 6.38000000E-03 3.19000000E-04					### HEADER:						1.21100000E-01 4.57000000E-03 6.06000000E-03						1.21100000E-01 3.65000000E-03 1.83000000E-04
1.21000000E-01 5.52000000E-03 2.76000000E-04					#						1.22100000E-01 2.04000000E-03 6.11000000E-03						1.22100000E-01 1.88000000E-03 9.38000000E-05
1.21100000E-01 4.20000000E-03 2.10000000E-04					#{						1.23000000E-01 3.33000000E-03 6.15000000E-03						1.23000000E-01 2.74000000E-03 1.37000000E-04
1.22100000E-01 6.08000000E-03 3.04000000E-04					# "analysis": {						1.23900000E-01 1.41000000E-03 6.20000000E-03						1.23900000E-01 5.30000000E-03 2.65000000E-04
1.23000000E-01 6.26000000E-03 3.13000000E-04					# "GNOM": {						1.24200000E-01 3.17000000E-03 6.21000000E-03						1.24200000E-01 4.42000000E-03 2.21000000E-04
1.23900000E-01 3.22000000E-03 1.61000000E-04					# "Alpha": 2.381,						1.25800000E-01 2.58000000E-03 6.29000000E-03						1.25800000E-01 3.33000000E-03 1.66000000E-04
1.24200000E-01 5.73000000E-03 2.87000000E-04					# "Dmax": "108",						1.27400000E-01 3.85000000E-03 6.37000000E-03						1.26700000E-01 2.65000000E-03 1.33000000E-04
1.24900000E-01 3.23000000E-03 1.62000000E-04					# "GNOM_ChiSquared": 15.271674789126575,												1.27400000E-01 3.80000000E-03 1.90000000E-04
1.25800000E-01 2.46000000E-03 1.23000000E-04					# "GNOM_Quality_Assessment": "a REASONABLE solution",
1.26700000E-01 1.76000000E-03 8.82000000E-05					# "Real_Space_I0": 0.3025,						### HEADER:
1.27400000E-01 3.03000000E-03 1.51000000E-04					# "Real_Space_I0_Err": 0.003288,						#						### HEADER:
					# "Real_Space_Rg": 38.25,						#{						#
					# "Real_Space_Rg_Err": 0.1867,						# "analysis": {						#{
### HEADER:					# "Total_Estimate": 0.6019,						# "GNOM": {						# "analysis": {
#					# "qEnd": 0.1081,						# "Alpha": 15.11,						# "GNOM": {
#{					# "qStart": 0.02778						# "Dmax": "90",						# "Alpha": 13.65,
# "analysis": {					# },						# "GNOM_ChiSquared": 178.94532604858298,						# "Dmax": "87",
# "GNOM": {					# "guinier": {						# "GNOM_Quality_Assessment": "a REASONABLE solution",						# "GNOM_ChiSquared": 22.72973447122298,
# "Alpha": 0.4978,					# "I0": "0.2518690764665038",						# "Real_Space_I0": 0.09457,						# "GNOM_Quality_Assessment": "a SUSPICIOUS solution",
# "Dmax": "126",					# "I0_autorg_err": -1,						# "Real_Space_I0_Err": 0.0006641,						# "Real_Space_I0": 0.1419,
# "GNOM_ChiSquared": 4.45485066348568,					# "I0_err": 0.006004630602355698,						# "Real_Space_Rg": 29.12,						# "Real_Space_I0_Err": 0.001204,
# "GNOM_Quality_Assessment": "a REASONABLE solution",					# "I0_est_err": 0.006004630602355698,						# "Real_Space_Rg_Err": 0.2253,						# "Real_Space_Rg": 29.89,
# "Real_Space_I0": 1.655,					# "I0_fit_err": 0.005148721078216585,						# "Total_Estimate": 0.5545,						# "Real_Space_Rg_Err": 0.1232,
# "Real_Space_I0_Err": 0.02287,					# "Rg": "30.68863899111769",						# "qEnd": 0.1274,						# "Total_Estimate": 0.4701,
# "Real_Space_Rg": 44.28,					# "Rg_autorg_err": -1,						# "qStart": 0.02875						# "qEnd": 0.1274,
# "Real_Space_Rg_Err": 0.2685,					# "Rg_err": 0.9316412800407036,						# },						# "qStart": 0.02875
# "Total_Estimate": 0.6458,					# "Rg_est_err": 0.9316412800407036,						# "guinier": {						# },
# "qEnd": 0.1277,					# "Rg_fit_err": 0.7263374152189496,						# "I0": "0.09221532927896564",						# "guinier": {
# "qStart": 0.02875					# "nEnd": 87,						# "I0_autorg_err": -1,						# "I0": "0.1424081862461464",
# },					# "nStart": 16,						# "I0_err": 0.002376979201104695,						# "I0_autorg_err": -1,
# "guinier": {					# "qEnd": "0.04752",						# "I0_est_err": 0.002376979201104695,						# "I0_err": 0.0037371017219919975,
# "I0": "1.413491826798025",					# "qRg_max": "1.4583241248579126",						# "I0_fit_err": 0.0020910340212118928,						# "I0_est_err": 0.0037371017219919975,
# "I0_autorg_err": -1,					# "qRg_min": "0.8822983709946336",						# "Rg": "23.014564239527424",						# "I0_fit_err": 0.0029512228443499986,
# "I0_err": 0.07757484769382572,					# "qStart": "0.02875",						# "Rg_autorg_err": -1,						# "Rg": "24.62782877429826",
# "I0_est_err": 0.022215283156408066,					# "rsq": "0.278312689490709"						# "Rg_err": 0.875558812286961,						# "Rg_autorg_err": -1,
# "I0_fit_err": 0.07757484769382572,					# },						# "Rg_est_err": 0.875558812286961,						# "Rg_err": 1.1053226387246335,
# "Rg": "39.70200338106133",					# "molecularWeight": {						# "Rg_fit_err": 0.7444960900332624,						# "Rg_est_err": 1.1053226387246335,
# "Rg_autorg_err": -1,					# "VolumeOfCorrelation": {						# "nEnd": 109,						# "Rg_fit_err": 0.6685063265304809,
# "Rg_err": 1.9408314669250255,					# "Vcor": "1087.5771898373116"						# "nStart": 68,						# "nEnd": 96,
# "Rg_est_err": 0.5677372618247484,					# }						# "qEnd": "0.05565",						# "nStart": 36,
# "Rg_fit_err": 1.9408314669250255,					# }						# "qRg_max": "1.280760499929701",						# "qEnd": "0.05472",
# "nEnd": 124,					# },						# "qRg_min": "0.8462455270874233",						# "qRg_max": "1.3476347905296007",
# "nStart": 80,					# "counters": {						# "qStart": "0.03677",						# "qRg_min": "0.8114869581131277",
# "qEnd": "0.03622",					# "comment": ""						# "rsq": "0.3104065333506618"						# "qStart": "0.03295",
# "qRg_max": "1.4380065624620415",					# },						# },						# "rsq": "0.3783616985919661"
# "qRg_min": "1.1414325972055133",					# "filename": "C2_Lor_Two_2.dat",						# "molecularWeight": {						# },
# "qStart": "0.02875",					# "history": {}						# "VolumeOfCorrelation": {						# "molecularWeight": {
# "rsq": "0.7230916692710844"					#}						# "Vcor": "637.0748752807808"						# "VolumeOfCorrelation": {
# },											# }						# "Vcor": "562.157255224902"
# "molecularWeight": {											# }						# }
# "VolumeOfCorrelation": {											# },						# }
# "Vcor": "1761.6175643488293"											# "counters": {						# },
# }											# "comment": ""						# "counters": {
# }											# },						# "comment": ""
# },											# "filename": "C3_Lor_Two_2.dat",						# },
# "counters": {											# "history": {}						# "filename": "C4_Lor_Two_2.dat",
# "comment": ""											#}						# "history": {}
# },																	#}
# "filename": "C1_Lor_Two_2.dat",
# "history": {}
#}

## Sheet: Supplementary Table 3
Dry MOF 919
Summed Correlation + Powerlaw + three Gaussian peaks						Comment
		y0 =0.04136 ± 0				Ibgd
		A1 =0.028051 ± 0.000537				C1 in the Gaussian term
		q1 =0.090192 ± 0.000162				q01 in the Gaussian term
		B1 =0.008891 ± 0.000157				D1 in the Gaussian term
		A2 =0.034924 ± 0.000347				C2 in the Gaussian term
		q2 =0.051261 ± 0.000376				q02 in the Gaussian term
		B2 =0.018995 ± 0.000639				D2 in the Gaussian term
		A3 =0.084719 ± 0.000366				C3 in the Gaussian term
		q3 =0.17629 ± 9.11e-05				q03 in the Gaussian term
		B3 =0.017781 ± 7.11e-05				D3 in the Gaussian term
		A4 =5.63e-06 ± 0				A in the first term the equation 1
		n =3.42 ± 0				n in the equation 1
		C =13673 ± 0				B in the second term in equation 1
		K =454 ± 0				x
		m =4.84 ± 0				m in the second term
Wet MOF 919 @ 50% D2O without GFP
Larger q range
One CorrelationLength + Power Law
Porod Scale	2.20374e-06
Porod Exponent	3.23445
Lorentzian Scale	266.888
Lor Screening Length [A]	252.581
Lorentzian Exponent	6.6011
Bgd [1/cm]	0.1858
Wet MOF 919 @ 50% D2O with GFP
GFPMOFC1WET				GFPMOFC2WET				GFPMOFC3WET				GFPMOFC4WET
Coefficient, A	9.15539e-05			Coefficient, A	7.64228e-05			Coefficient, A	6.35452e-05			Coefficient, A	3.93192e-05
(-)Power	2.81067			(-)Power	2.82791			(-)Power	2.83722			(-)Power	2.89134
Incoherent Bgd (cm-1)	0			Incoherent Bgd (cm-1)	0			Incoherent Bgd (cm-1)	0			Incoherent Bgd (cm-1)	0
Lorentzian #1 scale	729.886			Lorentzian #1 scale	17.4006			Lorentzian #1 scale	126.096			Lorentzian #1 scale	8.04395
Correlation length #1 [A]	226			Correlation length #1 [A]	226			Correlation length #1 [A]	226			Correlation length #1 [A]	226
Lorentzian #1 exponent	6.8067			Lorentzian #1 exponent	6.8067			Lorentzian #1 exponent	6.8067			Lorentzian #1 exponent	6.8067
Lorentzian #2 scale	0.923711			Lorentzian #2 scale	0.262508			Lorentzian #2 scale	0.0760431			Lorentzian #2 scale	0.124264
Correlation length #2 [A]	22.8154			Correlation length #2 [A]	21.93			Correlation length #2 [A]	19.0216			Correlation length #2 [A]	17.0179
Lorentzian #2 exponent	5.36074			Lorentzian #2 exponent	4.83862			Lorentzian #2 exponent	4.11249			Lorentzian #2 exponent	6.14292
Bkg [1/cm]	0.156255			Bkg [1/cm]	0.16982			Bkg [1/cm]	0.158821			Bkg [1/cm]	0.16352

## Sheet: Supplementary Fig.6
mins	intensity	Percentage%
0	0.11667	0.8547
5	0.118	1.66667
10	0.1141	4.91667
20	0.11	8.33333
30	0.103	14.1667
40	0.1	16.6667
50	0.094	21.6667
60	0.092	23.3333
90	0.084	30
120	0.08	33.3333
360	0.044	63.3333
720	0.022	81.6667

## Sheet: Supplementary Fig.8
	C4	C3	C2	C1	MOF-919	GFP
399.681	0	0	0	0	0	0
400.163	71.8575	70.8891	71.8831	81.5037	81.1765	28.5818
400.646	71.8537	70.9046	71.905	81.4607	81.2357	28.6336
401.128	--	70.9182	71.8983	81.3807	81.2798	28.6302
401.61	71.7572	70.9285	71.8577	81.265	81.3028	28.5916
402.092	71.6819	70.933	71.787	81.1227	81.3037	28.5418
402.574	71.6086	70.9296	71.6966	80.9686	81.2875	28.4996
403.056	71.5489	70.9167	71.5968	80.8171	81.2605	28.4705
403.538	71.5061	70.8941	71.4938	80.6789	81.2281	28.4486
404.02	71.4754	70.8635	71.3872	80.5591	81.1946	28.4231
404.503	71.4481	70.8286	71.2741	80.4587	81.1631	28.3887
404.985	71.4162	70.7952	71.1534	80.3767	81.1382	28.3501
405.467	71.375	70.7691	71.0303	80.3123	81.1263	28.3211
405.949	71.323	70.7537	70.9145	80.2636	81.1329	28.3167
406.431	71.2588	70.7477	70.8155	80.226	81.1599	28.345
406.913	71.1779	70.7445	70.7332	80.1888	81.2016	28.4004
407.395	71.0721	70.7334	70.6529	80.134	81.2436	28.466
407.877	70.9311	70.7033	70.5445	80.0391	81.2657	28.52
408.36	70.7482	70.6472	70.3722	79.8838	81.248	28.5457
408.842	70.5252	70.5657	70.1083	79.6581	81.1781	28.5384
409.324	70.2763	70.468	69.7478	79.3705	81.0575	28.5063
409.806	70.0258	70.3702	69.3169	79.0495	80.9019	28.4657
410.288	69.8034	70.2912	68.8708	78.7395	80.7388	28.4337
410.77	69.6355	70.2464	68.4793	78.4888	80.5984	28.421
411.252	69.5379	70.2433	68.2073	78.3369	80.5065	28.4299
411.734	69.5126	70.2798	68.0951	78.3023	80.4766	28.4568
412.217	69.5473	70.3441	68.1466	78.3779	80.5085	28.496
412.699	69.6197	70.4183	68.3295	78.5329	80.5891	28.5429
413.181	69.7034	70.4822	68.5844	78.7218	80.6975	28.5956
413.663	69.773	70.518	68.8415	78.897	80.8098	28.6516
414.145	69.8092	70.5143	69.0406	79.0218	80.905	28.7068
414.627	69.8012	70.4686	69.1452	79.078	80.9678	28.7536
415.109	69.7465	70.3865	69.1478	79.0677	80.9903	28.7842
415.591	69.6494	70.2802	69.066	79.0074	80.9714	28.794
416.074	69.5187	70.1644	68.9306	78.9184	80.9154	28.7857
416.556	69.365	70.0528	68.7734	78.8185	80.8301	28.7694
417.038	69.1986	69.9546	68.6178	78.7172	80.7258	28.7598
417.52	69.0289	69.8729	68.4749	78.6145	80.6134	28.7696
418.002	68.8634	69.8043	68.3451	78.5059	80.5038	28.8043
418.484	68.7071	69.7406	68.2231	78.3866	80.4055	28.8592
418.966	68.5632	69.672	68.1038	78.2563	80.3236	28.921
419.449	68.433	69.59	67.9851	78.1198	80.2585	28.9746
419.931	68.3162	69.4903	67.8689	77.9852	80.2072	29.0087
420.413	68.2123	69.3739	67.7583	77.8599	80.1641	29.0207
420.895	68.1193	69.2457	67.6549	77.7481	80.1241	29.0158
421.377	68.0347	69.1128	67.5569	77.6488	80.0829	29.0029
421.859	67.9552	68.9822	67.4594	77.5583	80.0394	28.9901
422.341	67.8767	68.8587	67.3561	77.4719	79.9945	28.9815
422.823	67.7955	68.7447	67.2429	77.3872	79.9506	28.9772
423.305	67.7089	68.6393	67.1187	77.3045	79.9102	28.9762
423.788	67.6158	68.5399	66.9871	77.2264	79.8744	28.9791
424.27	67.5171	68.4424	66.8542	77.1552	79.8429	28.9892
424.752	67.4151	68.3419	66.7265	77.0907	79.8143	29.0111
425.234	67.3122	68.2337	66.6085	77.0297	79.7855	29.0464
425.716	67.2102	68.1136	66.5015	76.9669	79.7538	29.0912
426.198	67.1098	67.9793	66.4037	76.8975	79.7168	29.1357
426.68	67.0106	67.8307	66.3121	76.8199	79.6733	29.1677
427.162	66.9118	67.6709	66.2237	76.7366	79.6225	29.1777
427.645	66.8133	67.5057	66.1369	76.6538	79.5647	29.1644
428.127	66.7154	67.3419	66.0517	76.5778	79.5001	29.1355
428.609	66.6189	67.1859	65.9686	76.5131	79.4296	29.105
429.091	66.525	67.0416	65.8873	76.4591	79.3541	29.0873
429.573	66.4338	66.909	65.8064	76.4107	79.2751	29.0905
430.055	66.3452	66.7847	65.7231	76.3598	79.1945	29.1134
430.537	66.2591	66.6634	65.6349	76.2991	79.1149	29.1464
431.019	66.1756	66.5399	65.54	76.2239	79.0385	29.177
431.502	66.0962	66.4106	65.4388	76.1341	78.9676	29.196
431.984	66.0227	66.2747	65.3335	76.0329	78.9027	29.201
432.466	65.9568	66.1328	65.2274	75.9251	78.8427	29.1969
432.948	65.899	65.9864	65.1242	75.8147	78.7849	29.1926
433.43	65.8474	65.8355	65.0266	75.7046	78.7254	29.1952
433.912	65.799	65.6792	64.9364	75.5961	78.6606	29.2068
434.394	65.7499	65.5153	64.8548	75.4909	78.5885	29.2236
434.876	65.6975	65.3427	64.7827	75.3917	78.5097	29.2392
435.359	65.6412	65.1622	64.7209	75.3026	78.4274	29.2483
435.841	65.5831	64.9775	64.67	75.2276	78.3464	29.2505
436.323	65.5266	64.794	64.6288	75.1688	78.2722	29.2501
436.805	65.4748	64.6175	64.5945	75.1245	78.2084	29.2538
437.287	65.4292	64.452	64.5623	75.0892	78.1563	29.2669
437.769	65.3886	64.2982	64.5267	75.0552	78.1141	29.2902
438.251	65.3498	64.1538	64.4832	75.0156	78.0775	29.3201
438.733	65.3087	64.0141	64.43	74.9671	78.0414	29.3503
439.216	65.2623	63.8736	64.3685	74.9116	78.0009	29.3754
439.698	65.2093	63.7275	64.3024	74.8554	77.9521	29.3931
440.18	65.1507	63.5721	64.2369	74.8063	77.893	29.4052
440.662	65.0894	63.405	64.1758	74.7709	77.823	29.4151
441.144	65.0292	63.225	64.1213	74.7516	77.7436	29.4257
441.626	64.9743	63.032	64.0731	74.746	77.6572	29.4374
442.108	64.9287	62.8275	64.0299	74.7482	77.5684	29.4487
442.59	64.8963	62.6152	63.9909	74.752	77.4828	29.4582
443.072	64.88	62.4005	63.9564	74.7526	77.4067	29.4662
443.555	64.8813	62.19	63.9281	74.7482	77.3456	29.4762
444.037	64.8992	61.9898	63.9082	74.7404	77.3027	29.4934
444.519	64.9297	61.8039	63.8976	74.7321	77.2775	29.5217
445.001	64.966	61.6329	63.8952	74.7263	77.2656	29.5612
445.483	65.0004	61.4745	63.8978	74.725	77.2597	29.6072
445.965	65.0255	61.3247	63.9019	74.7286	77.2511	29.6514
446.447	65.0371	61.1799	63.9049	74.7367	77.2326	29.6863
446.93	65.0352	61.039	63.9064	74.7484	77.2002	29.7079
447.412	65.0236	60.9036	63.9093	74.7619	77.1536	29.7174
447.894	65.0083	60.7775	63.9174	74.7751	77.0955	29.7204
448.376	64.9956	60.6641	63.9346	74.7847	77.0301	29.723
448.858	64.9901	60.5656	63.9627	74.7869	76.9616	29.7284
449.34	64.9937	60.4818	64.0011	74.7789	76.8935	29.7352
449.822	65.0063	60.4111	64.0471	74.7601	76.8283	29.7385
450.304	65.0271	60.3521	64.0971	74.7334	76.7685	29.7333
450.786	65.0552	60.3058	64.1483	74.7053	76.7171	29.7189
451.269	65.0903	60.2752	64.1992	74.6847	76.6782	29.6997
451.751	65.1321	60.265	64.2493	74.6795	76.6557	29.6851
452.233	65.1797	60.2788	64.2985	74.6946	76.652	29.6846
452.715	65.231	60.3178	64.3465	74.7298	76.6673	29.7038
453.197	65.2831	60.3796	64.3922	74.7803	76.6988	29.7415
453.679	65.3339	60.4598	64.4348	74.8388	76.742	29.7897
454.161	65.383	60.5543	64.4745	74.8985	76.7924	29.8378
454.644	65.4329	60.6618	64.5135	74.9554	76.8476	29.8768
455.126	65.4882	60.7854	64.5557	75.009	76.908	29.9032
455.608	65.5539	60.9312	64.6055	75.0613	76.9766	29.9197
456.09	65.6338	61.1057	64.6665	75.1142	77.0569	29.9321
456.572	65.7285	61.3128	64.7402	75.1684	77.1516	29.9465
457.054	65.8356	61.5523	64.8256	75.2217	77.2608	29.9654
457.536	65.9504	61.8184	64.9201	75.2708	77.3817	29.9868
458.018	66.0684	62.1032	65.0203	75.3128	77.5096	30.0063
458.5	66.1862	62.3982	65.1239	75.3477	77.6401	30.0196
458.983	66.3029	62.6977	65.23	75.3788	77.7696	30.0255
459.465	66.4192	62.9994	65.3386	75.4122	77.8977	30.026
459.947	66.5362	63.3038	65.4501	75.4546	78.0251	30.0249
460.429	66.6551	63.612	65.5647	75.5105	78.1543	30.0253
460.911	66.7766	63.9248	65.6821	75.5811	78.2879	30.0275
461.393	66.9018	64.2412	65.803	75.6646	78.428	30.0292
461.875	67.0331	64.56	65.9294	75.7573	78.5763	30.0275
462.358	67.174	64.8799	66.0652	75.8557	78.7335	30.0211
462.84	67.3282	65.2014	66.215	75.958	78.8998	30.0122
463.322	67.4978	65.5265	66.383	76.0642	79.0738	30.0055
463.804	67.6817	65.858	66.5703	76.176	79.253	30.0069
464.286	67.8747	66.198	66.7746	76.2951	79.4332	30.0194
464.768	68.0693	66.5463	66.9895	76.4219	79.6091	30.0422
465.25	68.2579	66.9004	67.2076	76.5559	79.776	30.0708
465.732	68.4361	67.2558	67.4219	76.696	79.9314	30.0996
466.214	68.6036	67.6071	67.6285	76.8409	80.0755	30.1243
466.697	68.765	67.9498	67.8276	76.9901	80.212	30.1441
467.179	68.9265	68.2809	68.0221	77.1436	80.3461	30.1614
467.661	69.0933	68.5996	68.216	77.3004	80.4831	30.179
468.143	69.2674	68.9062	68.4125	77.4587	80.626	30.1983
468.625	69.4467	69.2026	68.6121	77.6153	80.7749	30.2175
469.107	69.6266	69.4912	68.8137	77.7663	80.9271	30.2326
469.589	69.8027	69.7751	69.0149	77.9081	81.0785	30.2401
470.072	69.9733	70.0578	69.2138	78.0389	81.2259	30.2393
470.554	70.1398	70.3425	69.4099	78.159	81.3675	30.2342
471.036	70.306	70.6315	69.6034	78.2708	81.5038	30.2319
471.518	70.4757	70.9253	69.7947	78.3778	81.6365	30.2392
472	70.6502	71.2222	69.9831	78.4831	81.7671	30.2598
472.482	70.828	71.5177	70.1662	78.5892	81.8954	30.2916
472.964	71.0049	71.8064	70.3409	78.6976	82.0201	30.3276
473.446	71.1765	72.083	70.504	78.809	82.1389	30.3593
473.928	71.3402	72.3442	70.6544	78.9246	82.2505	30.3801
474.411	71.4967	72.5893	70.7934	79.0456	82.3556	30.388
474.893	71.6491	72.8203	70.9245	79.173	82.4575	30.386
475.375	71.8014	73.041	71.0523	79.3071	82.5609	30.3791
475.857	71.9569	73.2556	71.1813	79.4462	82.6707	30.3719
476.339	72.1161	73.4672	71.3144	79.5862	82.7895	30.3658
476.821	72.2773	73.6772	71.4525	79.7217	82.9166	30.3589
477.303	72.4375	73.885	71.5952	79.8463	83.0474	30.3482
477.786	72.5939	74.0893	71.7411	79.9545	83.1748	30.3319
478.268	72.7444	74.2883	71.8884	80.0433	83.2909	30.3117
478.75	72.8883	74.4808	72.0356	80.112	83.3894	30.2924
479.232	73.0254	74.6668	72.1807	80.1631	83.4668	30.2798
479.714	73.1547	74.8469	72.3219	80.2013	83.5242	30.2784
480.196	73.2753	75.0226	72.4568	80.233	83.566	30.2889
480.678	73.3859	75.1953	72.5838	80.2653	83.6001	30.3088
481.16	73.4867	75.3662	72.7023	80.3052	83.6354	30.3341
481.642	73.5797	75.536	72.8135	80.3586	83.6804	30.3618
482.125	73.6689	75.7045	72.9203	80.4295	83.7416	30.3912
482.607	73.7593	75.8707	73.0267	80.5191	83.8218	30.4242
483.089	73.855	76.0333	73.1363	80.625	83.9199	30.4626
483.571	73.9575	76.1909	73.2515	80.7418	84.0307	30.5062
484.053	74.0654	76.342	73.372	80.862	84.1463	30.5512
484.535	74.1749	76.4865	73.4952	80.9775	84.2575	30.5911
485.017	74.2817	76.6247	73.6168	81.0817	84.3562	30.6195
485.5	74.3829	76.7574	73.7319	81.1705	84.4373	30.6333
485.982	74.4779	76.8855	73.8365	81.2431	84.4993	30.6339
486.464	74.5683	77.0091	73.928	81.3013	84.5449	30.6276
486.946	74.6566	77.1275	74.006	81.3483	84.5793	30.6223
487.428	74.7445	77.239	74.0721	81.3877	84.6085	30.6242
487.91	74.8317	77.3421	74.1296	81.4224	84.638	30.6353
488.392	74.9163	77.4358	74.1833	81.4546	84.6709	30.6526
488.874	74.9958	77.5213	74.2382	81.4861	84.7078	30.6709
489.356	75.0682	77.6014	74.2992	81.5186	84.747	30.6854
489.839	75.1336	77.6803	74.3693	81.5534	84.7855	30.6943
490.321	75.1941	77.7618	74.4493	81.5921	84.8201	30.6999
490.803	75.2528	77.8486	74.5367	81.6349	84.8484	30.707
491.285	75.3124	77.9405	74.6267	81.6811	84.8692	30.7201
491.767	75.3736	78.0347	74.7124	81.7286	84.8824	30.7413
492.249	75.4355	78.1266	74.7878	81.7746	84.8896	30.7691
492.731	75.4954	78.2113	74.8487	81.8167	84.8929	30.7997
493.214	75.5506	78.2855	74.8942	81.8539	84.8952	30.8288
493.696	75.5993	78.3485	74.9272	81.887	84.8992	30.8543
494.178	75.6414	78.4019	74.953	81.9182	84.9074	30.8761
494.66	75.6783	78.4495	74.9777	81.9503	84.9212	30.8966
495.142	75.7121	78.4951	75.0062	81.986	84.9405	30.9181
495.624	75.7448	78.5414	75.0408	82.026	84.9641	30.9418
496.106	75.7777	78.589	75.0815	82.0699	84.9893	30.9669
496.588	75.8115	78.6366	75.1262	82.1154	85.0132	30.992
497.07	75.8463	78.6813	75.1723	82.1601	85.0329	31.0159
497.553	75.882	78.7206	75.2175	82.2018	85.0467	31.0388
498.035	75.9184	78.7529	75.2612	82.2389	85.0542	31.0621
498.517	75.9551	78.7784	75.3036	82.2711	85.056	31.087
498.999	75.9908	78.7988	75.3457	82.2987	85.0537	31.1136
499.481	76.0244	78.817	75.388	82.3225	85.0489	31.1395
499.963	76.0547	78.8361	75.4306	82.3434	85.0429	31.1607
500.445	76.0813	78.8586	75.4727	82.362	85.0368	31.1742
500.928	76.1056	78.8858	75.513	82.3791	85.0312	31.1792
501.41	76.1306	78.918	75.5506	82.3955	85.0271	31.1794
501.892	76.1599	78.9546	75.5848	82.4118	85.0255	31.1815
502.374	76.1966	78.9943	75.6157	82.4287	85.0277	31.1931
502.856	76.2422	79.0356	75.6438	82.4468	85.0351	31.2201
503.338	76.2953	79.0769	75.6696	82.4664	85.0482	31.2631
503.82	76.3522	79.1163	75.6932	82.4876	85.0663	31.3179
504.302	76.4076	79.1521	75.7146	82.5102	85.0876	31.3766
504.784	76.4565	79.1825	75.7332	82.5342	85.1089	31.4302
505.267	76.4954	79.2057	75.7483	82.5587	85.1267	31.472
505.749	76.5228	79.2208	75.7592	82.583	85.1377	31.4988
506.231	76.5396	79.2276	75.7655	82.6055	85.1399	31.5112
506.713	76.548	79.2267	75.7675	82.6242	85.1328	31.5123
507.195	76.5501	79.2202	75.7656	82.6369	85.1177	31.5059
507.677	76.5482	79.2103	75.761	82.6416	85.0976	31.4959
508.159	76.5437	79.1997	75.7552	82.637	85.0759	31.4852
508.642	76.5375	79.1905	75.7499	82.6231	85.056	31.477
509.124	76.5308	79.1838	75.7468	82.601	85.0405	31.4747
509.606	76.5251	79.1794	75.747	82.573	85.0308	31.4815
510.088	76.5218	79.1759	75.7509	82.5422	85.0268	31.5
510.57	76.5221	79.1711	75.7581	82.512	85.0272	31.5305
511.052	76.5264	79.1622	75.7672	82.4855	85.0301	31.5706
511.534	76.5335	79.1469	75.7765	82.4655	85.033	31.6154
512.016	76.5411	79.1232	75.7843	82.4535	85.0337	31.659
512.499	76.5462	79.0902	75.7893	82.4504	85.0298	31.6966
512.981	76.5457	79.0474	75.791	82.4559	85.0192	31.7256
513.463	76.5373	78.9956	75.7895	82.4688	85.0005	31.7464
513.945	76.5203	78.9357	75.7853	82.4868	84.9722	31.7616
514.427	76.4954	78.8691	75.7791	82.507	84.9336	31.7745
514.909	76.4651	78.7972	75.7712	82.5263	84.885	31.7879
515.391	76.4326	78.7216	75.762	82.542	84.8276	31.8031
515.873	76.4019	78.6435	75.7515	82.5518	84.7637	31.8205
516.356	76.3762	78.5639	75.7399	82.5544	84.6966	31.8398
516.838	76.3579	78.4834	75.7272	82.5491	84.6296	31.8606
517.32	76.3474	78.4026	75.7138	82.5361	84.566	31.883
517.802	76.3439	78.3219	75.7	82.5161	84.508	31.9064
518.284	76.3449	78.2417	75.6867	82.4904	84.4568	31.9293
518.766	76.3476	78.1626	75.6746	82.4609	84.4127	31.9498
519.248	76.3494	78.0854	75.6645	82.43	84.3751	31.9654
519.73	76.3487	78.011	75.6571	82.4004	84.3434	31.9749
520.212	76.3448	77.9399	75.6526	82.3746	84.3166	31.9792
520.695	76.3383	77.8726	75.6506	82.354	84.2939	31.9813
521.177	76.3297	77.8095	75.6496	82.3393	84.2741	31.986
521.659	76.3191	77.7509	75.6475	82.3292	84.2557	31.9975
522.141	76.3059	77.6974	75.6418	82.3218	84.237	32.018
522.623	76.2891	77.6501	75.6304	82.3147	84.2163	32.0471
523.105	76.2678	77.611	75.6124	82.3063	84.1923	32.0816
523.587	76.2419	77.5819	75.5883	82.2963	84.1651	32.1177
524.069	76.2127	77.5648	75.5599	82.2858	84.1359	32.152
524.552	76.1824	77.5604	75.5299	82.2764	84.1072	32.1834
525.034	76.1536	77.5682	75.501	82.2694	84.0821	32.2124
525.516	76.1282	77.5859	75.4748	82.2652	84.0631	32.2405
525.998	76.1067	77.6099	75.4514	82.2623	84.0515	32.2688
526.48	76.0883	77.6363	75.4295	82.2581	84.0473	32.2965
526.962	76.0713	77.6615	75.4071	82.2497	84.0488	32.3214
527.444	76.0542	77.6826	75.3824	82.2349	84.0533	32.3409
527.927	76.0363	77.6984	75.3544	82.2133	84.0583	32.3535
528.409	76.018	77.7086	75.3237	82.186	84.0614	32.3601
528.891	76.0003	77.7136	75.2915	82.1555	84.0611	32.3632
529.373	75.9842	77.714	75.2598	82.1244	84.0568	32.3665
529.855	75.9693	77.7103	75.23	82.0951	84.0481	32.3734
530.337	75.9543	77.7028	75.2026	82.0687	84.035	32.385
530.819	75.9369	77.6919	75.1775	82.0453	84.018	32.4011
531.301	75.9145	77.6783	75.154	82.0247	83.9973	32.4199
531.783	75.8862	77.6628	75.1311	82.0063	83.9738	32.44
532.266	75.8522	77.6466	75.1085	81.9899	83.9485	32.4613
532.748	75.8146	77.6305	75.0862	81.9754	83.9228	32.4847
533.23	75.7761	77.6146	75.0641	81.9625	83.8976	32.5115
533.712	75.7391	77.5983	75.0423	81.9506	83.8736	32.5423
534.194	75.7045	77.5804	75.0198	81.9385	83.8509	32.5759
534.676	75.6717	77.5591	74.9951	81.9249	83.8288	32.6096
535.158	75.6389	77.5327	74.9663	81.9086	83.8062	32.6401
535.64	75.6039	77.4995	74.9313	81.8891	83.7821	32.6651
536.123	75.5651	77.4586	74.8888	81.8664	83.7554	32.6845
536.605	75.5222	77.4092	74.8384	81.8408	83.7253	32.7002
537.087	75.4757	77.3513	74.7806	81.8124	83.6912	32.7154
537.569	75.4266	77.2852	74.7171	81.7813	83.6527	32.7333
538.051	75.3758	77.2119	74.6499	81.7468	83.6099	32.755
538.533	75.3236	77.1328	74.5811	81.7082	83.5628	32.7796
539.015	75.2699	77.0495	74.5125	81.6656	83.5122	32.8047
539.497	75.2141	76.9638	74.4454	81.6196	83.4592	32.8275
539.98	75.1563	76.8769	74.3804	81.5717	83.4055	32.8465
540.462	75.0967	76.7893	74.3179	81.5239	83.3528	32.8616
540.944	75.0366	76.7008	74.2579	81.4779	83.3022	32.8746
541.426	74.9771	76.6102	74.2003	81.4345	83.2545	32.8876
541.908	74.9194	76.5165	74.145	81.3933	83.2091	32.9024
542.39	74.8642	76.4188	74.0922	81.3533	83.1651	32.9196
542.872	74.8117	76.3175	74.0421	81.3134	83.1213	32.9391
543.355	74.7615	76.2137	73.9947	81.2729	83.0765	32.9603
543.837	74.7132	76.1093	73.9497	81.2321	83.0308	32.983
544.319	74.666	76.0058	73.9062	81.1919	82.9845	33.0075
544.801	74.6192	75.9043	73.8624	81.1531	82.9381	33.0345
545.283	74.5714	75.8041	73.8161	81.1162	82.8923	33.0642
545.765	74.5213	75.7036	73.7649	81.0802	82.8469	33.0964
546.247	74.4674	75.6001	73.707	81.0436	82.8011	33.1299
546.729	74.4086	75.4908	73.6412	81.0042	82.7535	33.1632
547.212	74.3443	75.3737	73.5677	80.9606	82.7028	33.1954
547.694	74.275	75.2478	73.4878	80.9123	82.6482	33.226
548.176	74.202	75.1135	73.4034	80.8601	82.5893	33.2553
548.658	74.1271	74.9721	73.3166	80.8054	82.5264	33.2836
549.14	74.052	74.8255	73.2296	80.7499	82.46	33.3107
549.622	73.9776	74.6759	73.1439	80.6944	82.3907	33.3355
550.104	73.9044	74.5251	73.0605	80.6392	82.3191	33.357
550.586	73.8319	74.3748	72.98	80.584	82.2453	33.3745
551.068	73.7596	74.226	72.9023	80.5279	82.1696	33.3888
551.551	73.6871	74.0794	72.827	80.4709	82.0924	33.4024
552.033	73.6146	73.9349	72.7531	80.413	82.0143	33.4185
552.515	73.5426	73.7926	72.6792	80.3552	81.9358	33.4401
552.997	73.4716	73.652	72.6041	80.2981	81.8574	33.4686
553.479	73.4019	73.5127	72.5266	80.2421	81.7793	33.5025
553.961	73.3337	73.3744	72.446	80.1871	81.7013	33.539
554.443	73.2664	73.2369	72.3629	80.1324	81.6237	33.574
554.926	73.1995	73.1	72.2783	80.0775	81.5468	33.6047
555.408	73.1323	72.9629	72.1939	80.022	81.4715	33.6304
555.89	73.0643	72.8246	72.1115	79.9662	81.3991	33.6526
556.372	72.9955	72.6833	72.0319	79.9104	81.331	33.674
556.854	72.9257	72.5372	71.9551	79.8551	81.2683	33.6973
557.336	72.8549	72.3849	71.8805	79.8002	81.2111	33.7236
557.818	72.7829	72.2263	71.8068	79.7452	81.1585	33.7523
558.3	72.7096	72.063	71.7332	79.6892	81.109	33.7815
558.783	72.6351	71.8981	71.659	79.6314	81.0607	33.8091
559.265	72.5592	71.7354	71.5845	79.5714	81.0119	33.8341
559.747	72.4822	71.5786	71.5099	79.5096	80.9614	33.8567
560.229	72.404	71.4303	71.4354	79.4472	80.9089	33.8783
560.711	72.3246	71.2906	71.3604	79.3855	80.8547	33.9004
561.193	72.2434	71.1584	71.2835	79.3252	80.7991	33.9241
561.675	72.1603	71.031	71.203	79.2664	80.7426	33.9493
562.157	72.0746	70.9053	71.1174	79.2082	80.6854	33.9755
562.639	71.986	70.7794	71.0256	79.1488	80.6274	34.002
563.122	71.8945	70.6522	70.9276	79.0862	80.5684	34.0287
563.604	71.8001	70.5237	70.8241	79.0186	80.5087	34.0566
564.086	71.703	70.3949	70.7164	78.9453	80.4481	34.0865
564.568	71.6033	70.2667	70.6061	78.8664	80.3871	34.119
565.05	71.5013	70.1399	70.4947	78.7832	80.3258	34.1538
565.532	71.3974	70.015	70.3832	78.6976	80.2645	34.1895
566.014	71.2925	69.8924	70.2725	78.6116	80.2035	34.2247
566.496	71.1874	69.7726	70.1632	78.5268	80.1429	34.2582
566.979	71.0832	69.6561	70.0554	78.4438	80.0829	34.2897
567.461	70.9809	69.5436	69.9492	78.3626	80.0238	34.3201
567.943	70.8807	69.435	69.8439	78.2819	79.9658	34.3507
568.425	70.7826	69.3301	69.7387	78.2001	79.9092	34.3824
568.907	70.686	69.2278	69.6329	78.1157	79.8542	34.4148
569.389	70.5905	69.1273	69.5261	78.0278	79.8014	34.447
569.871	70.4962	69.028	69.4189	77.9368	79.7512	34.4775
570.354	70.4042	68.9303	69.3127	77.8443	79.7043	34.5051
570.836	70.3159	68.835	69.2093	77.7528	79.6611	34.5298
571.318	70.2329	68.7435	69.1106	77.6651	79.6221	34.5525
571.8	70.1563	68.6569	69.0175	77.5833	79.5873	34.5749
572.282	70.0862	68.5755	68.9301	77.5088	79.5563	34.5982
572.764	70.0212	68.4987	68.8477	77.4413	79.5283	34.6231
573.246	69.9595	68.4253	68.769	77.3799	79.5023	34.6496
573.728	69.8992	68.3542	68.6937	77.3228	79.4775	34.6771
574.21	69.839	68.2848	68.6221	77.2685	79.4536	34.7053
574.693	69.7791	68.2174	68.5557	77.2161	79.4304	34.7343
575.175	69.7206	68.153	68.4963	77.1653	79.4083	34.7646
575.657	69.6656	68.0928	68.4455	77.1163	79.3872	34.7963
576.139	69.6162	68.0374	68.4034	77.0694	79.3668	34.8285
576.621	69.5742	67.9869	68.3691	77.0252	79.3467	34.8596
577.103	69.5407	67.9407	68.3405	76.9838	79.326	34.8874
577.585	69.5162	67.8978	68.3154	76.9454	79.3045	34.9104
578.067	69.5005	67.8579	68.2927	76.9106	79.2827	34.9284
578.55	69.4934	67.8214	68.2727	76.8801	79.2618	34.9435
579.032	69.4941	67.7893	68.2569	76.8552	79.2441	34.9589
579.514	69.5021	67.7636	68.2474	76.8368	79.2317	34.9784
579.996	69.5167	67.7459	68.2463	76.8258	79.2266	35.0046
580.478	69.537	67.7374	68.2542	76.8226	79.2293	35.0383
580.96	69.5627	67.7382	68.2707	76.8267	79.2393	35.0781
581.442	69.5932	67.7479	68.2941	76.8374	79.2551	35.1216
581.924	69.6285	67.7651	68.3224	76.8534	79.2743	35.1665
582.407	69.6685	67.7881	68.3539	76.8736	79.2948	35.2111
582.889	69.7127	67.8152	68.3876	76.8972	79.3148	35.2552
583.371	69.76	67.8451	68.4236	76.9234	79.3334	35.2992
583.853	69.8089	67.8769	68.4623	76.9518	79.3508	35.3434
584.335	69.8579	67.9105	68.5045	76.9822	79.3674	35.3876
584.817	69.9059	67.9464	68.5507	77.0144	79.3843	35.4305
585.299	69.9529	67.986	68.6008	77.048	79.4026	35.4707
585.781	70.0001	68.0306	68.6542	77.0828	79.4232	35.5072
586.264	70.0491	68.0818	68.7097	77.1181	79.4464	35.5404
586.746	70.1017	68.1402	68.7662	77.1529	79.4725	35.5715
587.228	70.159	68.2056	68.822	77.1858	79.5012	35.6025
587.71	70.2203	68.2769	68.8758	77.2156	79.5323	35.6348
588.192	70.284	68.3523	68.9265	77.2414	79.5655	35.6689
588.674	70.3476	68.4304	68.9739	77.2632	79.6009	35.7042
589.156	70.409	68.5101	69.0184	77.2823	79.6389	35.7392
589.638	70.4669	68.5915	69.061	77.3007	79.6803	35.773
590.12	70.5214	68.675	69.1032	77.3211	79.7256	35.8051
590.603	70.5734	68.7612	69.1463	77.3456	79.7749	35.8364
591.085	70.624	68.8506	69.1908	77.3753	79.8276	35.8683
591.567	70.6738	68.9429	69.2366	77.4099	79.8823	35.9021
592.049	70.7227	69.0375	69.2826	77.4475	79.9373	35.9381
592.531	70.7699	69.1343	69.3277	77.4856	79.9911	35.976
593.013	70.8144	69.2336	69.3709	77.5215	80.0428	36.0147
593.495	70.8554	69.3363	69.4115	77.5533	80.0926	36.0532
593.977	70.8926	69.4441	69.4501	77.5805	80.1411	36.091
594.46	70.9263	69.5577	69.4874	77.6033	80.1897	36.128
594.942	70.9568	69.6772	69.5241	77.6232	80.2392	36.1647
595.424	70.9844	69.8012	69.5607	77.6413	80.2897	36.2011
595.906	71.009	69.9272	69.5966	77.6586	80.3403	36.2369
596.388	71.0308	70.0526	69.6309	77.6757	80.3898	36.2714
596.87	71.0498	70.1755	69.6622	77.6924	80.4369	36.3042
597.352	71.0666	70.2956	69.6892	77.7084	80.481	36.3352
597.835	71.0821	70.4142	69.7108	77.7232	80.5224	36.3654
598.317	71.0968	70.5333	69.7267	77.7361	80.5622	36.3964
598.799	71.1109	70.6552	69.7369	77.7468	80.6019	36.4298
599.281	71.1239	70.7809	69.7416	77.755	80.643	36.4663
599.763	71.1347	70.9102	69.7418	77.7602	80.6865	36.5054
600.245	71.1421	71.0416	69.7384	77.7626	80.7328	36.5457
600.727	71.1455	71.1729	69.7324	77.7622	80.7816	36.5853
601.209	71.145	71.302	69.7252	77.7596	80.8326	36.6229
601.692	71.1416	71.4275	69.7175	77.7554	80.8851	36.6585
602.174	71.1363	71.5484	69.7099	77.7499	80.9385	36.6928
602.656	71.1297	71.6643	69.7021	77.7433	80.9919	36.7274
603.138	71.1214	71.7747	69.6936	77.7352	81.0445	36.7634
603.62	71.1106	71.8792	69.6831	77.7251	81.0949	36.8012
604.102	71.096	71.9776	69.6699	77.7129	81.1421	36.8404
604.584	71.0772	72.0699	69.6534	77.6984	81.1853	36.8801
605.066	71.0548	72.1565	69.6338	77.6823	81.2241	36.9195
605.548	71.0303	72.2384	69.6114	77.6652	81.2591	36.9584
606.031	71.0057	72.3166	69.5866	77.6474	81.2909	36.9972
606.513	70.9821	72.3917	69.5595	77.6287	81.3203	37.0365
606.995	70.9594	72.4636	69.5299	77.6082	81.3478	37.0767
607.477	70.9356	72.5314	69.4973	77.5845	81.3735	37.1172
607.959	70.9087	72.594	69.4617	77.5567	81.397	37.1576
608.441	70.8764	72.6502	69.4234	77.5244	81.418	37.1968
608.923	70.8386	72.6997	69.3838	77.4888	81.4365	37.235
609.405	70.7968	72.7429	69.3445	77.4516	81.4529	37.2727
609.888	70.7543	72.7806	69.3072	77.4153	81.4679	37.3111
610.37	70.7147	72.8138	69.2725	77.3816	81.4826	37.3516
610.852	70.6808	72.8431	69.2407	77.3516	81.4975	37.3946
611.334	70.6533	72.8691	69.2111	77.3251	81.5129	37.4397
611.816	70.6316	72.8921	69.1833	77.3013	81.5285	37.486
612.298	70.614	72.9129	69.1579	77.2798	81.5442	37.5323
612.78	70.5994	72.9327	69.1367	77.2607	81.5601	37.5782
613.263	70.5881	72.9536	69.1227	77.2455	81.5768	37.6241
613.745	70.583	72.9781	69.1196	77.2369	81.5958	37.671
614.227	70.5882	73.0083	69.1308	77.2376	81.6186	37.72
614.709	70.6086	73.0461	69.1588	77.2502	81.6469	37.7711
615.191	70.648	73.0927	69.2051	77.2765	81.6818	37.8233
615.673	70.7087	73.149	69.27	77.3174	81.7239	37.8747
616.155	70.7909	73.2156	69.3537	77.3734	81.7729	37.9234
616.637	70.8934	73.2937	69.4567	77.4446	81.8283	37.9681
617.12	71.0141	73.3843	69.5795	77.5312	81.8894	38.0091
617.602	71.1511	73.4882	69.7228	77.6333	81.9557	38.0475
618.084	71.303	73.6052	69.8868	77.7505	82.0266	38.0853
618.566	71.4689	73.734	70.0701	77.8817	82.1018	38.1237
619.048	71.6482	73.8722	70.2702	78.0247	82.1808	38.1633
619.53	71.8402	74.0166	70.4835	78.1765	82.2632	38.2036
620.012	72.044	74.1648	70.7059	78.334	82.3484	38.244
620.494	72.2578	74.3147	70.9335	78.4943	82.436	38.2841
620.976	72.4789	74.4655	71.163	78.6551	82.5254	38.3243
621.459	72.7038	74.6173	71.3914	78.8148	82.6159	38.3658
621.941	72.9283	74.7698	71.6161	78.9718	82.7067	38.4099
622.423	73.1473	74.9224	71.8336	79.1245	82.7965	38.4571
622.905	73.3559	75.0737	72.0405	79.2709	82.8842	38.507
623.387	73.5494	75.2212	72.233	79.409	82.9682	38.5581
623.869	73.7245	75.3628	72.4081	79.5363	83.0474	38.6089
624.351	73.8793	75.4966	72.5639	79.6513	83.1211	38.6581
624.833	74.0136	75.6217	72.6998	79.7532	83.1888	38.7058
625.316	74.1282	75.7379	72.8171	79.8421	83.2508	38.7524
625.798	74.2249	75.8454	72.9173	79.9184	83.3073	38.7992
626.28	74.3054	75.9445	73.0025	79.983	83.3583	38.8466
626.762	74.3712	76.0348	73.0741	80.0365	83.4038	38.8945
627.244	74.4231	76.116	73.1329	80.0796	83.4437	38.9422
627.726	74.4621	76.1875	73.1792	80.1128	83.4778	38.9889
628.208	74.4894	76.2493	73.2134	80.1371	83.5064	39.0346
628.691	74.5067	76.3024	73.2364	80.1537	83.5299	39.0801
629.173	74.516	76.3479	73.2495	80.1643	83.5494	39.127
629.655	74.5194	76.3876	73.2545	80.1705	83.5658	39.1769
630.137	74.5182	76.4228	73.2533	80.1737	83.5801	39.2304
630.619	74.5135	76.454	73.2477	80.1746	83.5931	39.2865
631.101	74.5053	76.4815	73.2393	80.1737	83.6049	39.3432
631.583	74.4936	76.5052	73.2292	80.1714	83.6157	39.398
632.065	74.4787	76.5251	73.2182	80.1682	83.6251	39.4493
632.548	74.4617	76.5419	73.2072	80.1648	83.6332	39.4967
633.03	74.4446	76.5567	73.1967	80.1625	83.6398	39.5416
633.512	74.4304	76.5707	73.1872	80.1624	83.6452	39.586
633.994	74.4216	76.5854	73.1792	80.1652	83.6497	39.6321
634.476	74.4205	76.6013	73.173	80.1711	83.6539	39.6812
634.958	74.428	76.6191	73.1694	80.1799	83.6585	39.733
635.44	74.4437	76.6384	73.1695	80.1909	83.6645	39.7867
635.922	74.4662	76.6592	73.1748	80.2038	83.6729	39.8407
636.404	74.4938	76.6816	73.187	80.2188	83.6846	39.8941
636.887	74.5247	76.7058	73.2077	80.2364	83.7002	39.9461
637.369	74.5574	76.7322	73.2378	80.2575	83.7196	39.9967
637.851	74.5914	76.7609	73.2772	80.2828	83.7421	40.0459
638.333	74.627	76.7923	73.3247	80.3128	83.7668	40.0935
638.815	74.6653	76.8265	73.3791	80.3475	83.7926	40.1395
639.297	74.7074	76.8638	73.4386	80.3867	83.8187	40.184
639.779	74.755	76.9051	73.5024	80.4303	83.8452	40.2279
640.261	74.8091	76.951	73.5705	80.4783	83.8729	40.2728
640.744	74.8702	77.0022	73.6434	80.5308	83.9028	40.3205
641.226	74.9382	77.0588	73.7219	80.588	83.9359	40.3724
641.708	75.0121	77.1197	73.8062	80.6495	83.9725	40.429
642.19	75.0908	77.1832	73.8962	80.7148	84.0122	40.4894
642.672	75.1734	77.2472	73.9909	80.7829	84.0539	40.5518
643.154	75.2596	77.3098	74.0891	80.8531	84.0963	40.614
643.636	75.3497	77.37	74.19	80.9251	84.1384	40.6748
644.119	75.445	77.4283	74.293	80.9996	84.18	40.7338
644.601	75.5465	77.4863	74.3982	81.0775	84.2218	40.7919
645.083	75.6552	77.5459	74.506	81.16	84.2648	40.8502
645.565	75.7708	77.6087	74.6166	81.2476	84.31	40.9092
646.047	75.8925	77.6754	74.7301	81.3401	84.3581	40.9684
646.529	76.0184	77.7453	74.846	81.436	84.409	41.0263
647.011	76.1466	77.8169	74.964	81.5334	84.4617	41.0812
647.493	76.2756	77.8882	75.0838	81.6301	84.5149	41.132
647.976	76.4043	77.9579	75.2056	81.7247	84.5671	41.1786
648.458	76.5324	78.0253	75.3299	81.8167	84.6172	41.2227
648.94	76.6602	78.0909	75.4576	81.9067	84.6648	41.266
649.422	76.788	78.1557	75.5893	81.9962	84.7101	41.3104
649.904	76.9163	78.2211	75.7255	82.0865	84.7538	41.3569
650.386	77.0455	78.288	75.8662	82.1792	84.7969	41.4054
650.868	77.1761	78.357	76.011	82.275	84.8406	41.4554
651.35	77.3085	78.4279	76.1592	82.3739	84.8854	41.506
651.832	77.4432	78.4999	76.3096	82.4756	84.9316	41.5571
652.315	77.5804	78.5717	76.461	82.5791	84.9788	41.6091
652.797	77.7199	78.6418	76.6118	82.6834	85.0262	41.6625
653.279	77.8611	78.7085	76.7604	82.7873	85.0723	41.7177
653.761	78.0027	78.7705	76.9053	82.8898	85.1158	41.774
654.243	78.1434	78.8268	77.0458	82.9902	85.1557	41.8303
654.725	78.2818	78.8773	77.1814	83.088	85.1915	41.8852
655.207	78.4169	78.9221	77.3131	83.1834	85.2231	41.9381
655.689	78.5486	78.9622	77.4421	83.277	85.2512	41.989
656.172	78.6767	78.9988	77.5701	83.3695	85.2767	42.0392
656.654	78.8016	79.0324	77.6986	83.4618	85.3002	42.0902
657.136	78.9239	79.0636	77.8281	83.5544	85.3221	42.1434
657.618	79.0436	79.0916	77.9584	83.6475	85.3425	42.1991
658.1	79.161	79.1155	78.0885	83.7408	85.3611	42.2566
658.582	79.2762	79.134	78.2169	83.8334	85.3778	42.3146
659.064	79.3894	79.146	78.3422	83.9245	85.3927	42.3719
659.547	79.501	79.1508	78.4635	84.0133	85.4057	42.4279
660.029	79.6109	79.1482	78.5801	84.0991	85.4171	42.483
660.511	79.7192	79.1385	78.692	84.1816	85.4268	42.5378
660.993	79.8254	79.1223	78.7993	84.2607	85.4342	42.5931
661.475	79.9289	79.1002	78.9021	84.3362	85.4382	42.6495
661.957	80.0291	79.073	79.0006	84.4084	85.4379	42.7069
662.439	80.1259	79.0417	79.0957	84.4778	85.4329	42.765
662.921	80.2197	79.0077	79.1883	84.5449	85.4235	42.8236
663.404	80.3114	78.9727	79.2797	84.6107	85.4114	42.8828
663.886	80.4022	78.9387	79.3717	84.6762	85.3992	42.9431
664.368	80.4933	78.9077	79.4658	84.7422	85.3896	43.0047
664.85	80.5855	78.8816	79.5631	84.8094	85.3854	43.0674
665.332	80.6791	78.8619	79.6641	84.8778	85.3883	43.1302
665.814	80.7739	78.8494	79.7686	84.9475	85.3989	43.1918
666.296	80.8697	78.8448	79.8758	85.0182	85.4168	43.251
666.778	80.9662	78.8484	79.9845	85.0898	85.4408	43.3075
667.26	81.0632	78.86	80.0936	85.1625	85.4694	43.3619
667.743	81.1606	78.8791	80.2021	85.2368	85.5014	43.4162
668.225	81.2582	78.9046	80.3094	85.3131	85.5357	43.4721
668.707	81.3561	78.9346	80.4151	85.3916	85.5714	43.531
669.189	81.4541	78.9668	80.519	85.4723	85.6079	43.5932
669.671	81.5521	78.999	80.6214	85.5543	85.6445	43.6577
670.153	81.65	79.0292	80.7225	85.6363	85.6808	43.7229
670.635	81.748	79.0563	80.8229	85.7168	85.7162	43.7873
671.117	81.8462	79.08	80.9228	85.7949	85.7501	43.8502
671.6	81.9443	79.1011	81.0226	85.8695	85.7823	43.9117
672.082	82.0416	79.1205	81.1219	85.9407	85.8125	43.9725
672.564	82.1371	79.139	81.2202	86.0088	85.8404	44.0334
673.046	82.2293	79.1572	81.3166	86.0747	85.8658	44.0946
673.528	82.3168	79.1743	81.4101	86.1389	85.8882	44.1558
674.01	82.3983	79.1894	81.4992	86.2014	85.9075	44.2165
674.492	82.4727	79.2011	81.5828	86.2615	85.9235	44.2763
674.975	82.5392	79.2083	81.6588	86.3175	85.9361	44.3353
675.457	82.5964	79.2101	81.7251	86.367	85.9456	44.3941
675.939	82.6424	79.2064	81.7792	86.4073	85.9523	44.4537
676.421	82.6751	79.1976	81.8182	86.4359	85.9565	44.5144
676.903	82.6921	79.1847	81.84	86.4514	85.9584	44.5762
677.385	82.6921	79.1691	81.8434	86.4534	85.9585	44.6386
677.867	82.6752	79.1524	81.8292	86.4436	85.9571	44.7008
678.349	82.6438	79.1367	81.8001	86.425	85.955	44.7625
678.832	82.6024	79.1238	81.7609	86.4019	85.9531	44.8239
679.314	82.5573	79.1157	81.718	86.3789	85.9526	44.886
679.796	82.5156	79.1137	81.6782	86.3608	85.955	44.9497
680.278	82.4841	79.1189	81.6484	86.3513	85.9612	45.0153
680.76	82.4688	79.1316	81.6345	86.3535	85.9724	45.0824
681.242	82.4735	79.1519	81.641	86.3692	85.9891	45.1495
681.724	82.5005	79.1795	81.6706	86.399	86.0116	45.2151
682.206	82.5503	79.2143	81.7243	86.4429	86.0399	45.278
682.688	82.6217	79.2564	81.8017	86.5002	86.074	45.338
683.171	82.7122	79.3058	81.9005	86.5696	86.1135	45.3959
683.653	82.8185	79.3625	82.017	86.6494	86.1578	45.453
684.135	82.9364	79.426	82.1468	86.7373	86.2057	45.5106
684.617	83.0614	79.4957	82.2846	86.8308	86.256	45.5697
685.099	83.1894	79.5703	82.4253	86.9272	86.3073	45.6305
685.581	83.317	79.6483	82.5643	87.0238	86.3581	45.6927
686.063	83.4416	79.7281	82.6982	87.1184	86.4075	45.7562
686.545	83.5616	79.8084	82.8249	87.209	86.4549	45.821
687.028	83.6761	79.8882	82.9433	87.2943	86.5004	45.8875
687.51	83.7846	79.9669	83.0534	87.3739	86.5442	45.9556
687.992	83.887	80.0443	83.1557	87.4474	86.5865	46.025
688.474	83.9829	80.1206	83.2512	87.5152	86.6276	46.0945
688.956	84.0725	80.1961	83.3408	87.5781	86.6677	46.1625
689.438	84.156	80.2716	83.4257	87.6369	86.707	46.2275
689.92	84.2345	80.3479	83.5069	87.6926	86.7457	46.2889
690.403	84.309	80.4255	83.5853	87.7462	86.7842	46.347
690.885	84.3807	80.5049	83.6616	87.7986	86.8231	46.4036
691.367	84.4507	80.586	83.736	87.8501	86.8625	46.4606
691.849	84.5192	80.6684	83.8083	87.901	86.9026	46.5196
692.331	84.5863	80.7515	83.8785	87.9515	86.9432	46.5812
692.813	84.6514	80.8348	83.9466	88.0015	86.9837	46.6451
693.295	84.7147	80.9182	84.0129	88.0513	87.0238	46.7102
693.777	84.7761	81.002	84.078	88.101	87.0635	46.7754
694.26	84.8365	81.0869	84.1428	88.1509	87.1031	46.8402
694.742	84.8968	81.1737	84.208	88.2013	87.1432	46.905
695.224	84.9576	81.2627	84.274	88.252	87.1846	46.9705
695.706	85.0192	81.3539	84.3404	88.3027	87.2276	47.0375
696.188	85.0812	81.4466	84.4062	88.3528	87.2722	47.1065
696.67	85.1426	81.5398	84.4703	88.402	87.3179	47.1769
697.152	85.2026	81.6328	84.5318	88.4499	87.3637	47.2482
697.634	85.2602	81.7249	84.5901	88.4966	87.4088	47.3193
698.116	85.3155	81.8161	84.6456	88.5424	87.4526	47.39
698.599	85.3687	81.9065	84.6989	88.5878	87.4947	47.4603
699.081	85.4202	81.9964	84.7513	88.633	87.5356	47.5305
699.563	85.4707	82.086	84.8036	88.678	87.5756	47.6009
700.045	85.5204	82.1751	84.8564	88.7225	87.6154	47.6712
700.527	85.5696	82.2637	84.9101	88.766	87.6552	47.741
701.009	85.6182	82.3516	84.9644	88.8077	87.6952	47.8095
701.491	85.6666	82.4387	85.0189	88.8472	87.7356	47.8764
701.973	85.7148	82.5252	85.0731	88.8845	87.7763	47.9418
702.456	85.7635	82.6113	85.1265	88.9197	87.8171	48.0066
702.938	85.8127	82.6968	85.1787	88.9535	87.8578	48.0718
703.42	85.8621	82.7811	85.2293	88.9865	87.898	48.138
703.902	85.9112	82.8636	85.2781	89.0196	87.937	48.2055
704.384	85.9591	82.9433	85.3251	89.0532	87.974	48.2737
704.866	86.0051	83.0198	85.3709	89.0879	88.0084	48.3422
705.348	86.0488	83.093	85.4162	89.1237	88.0398	48.4104
705.83	86.0903	83.1638	85.462	89.1606	88.0682	48.4785
706.313	86.1302	83.2331	85.5092	89.1982	88.0945	48.5471
706.795	86.1693	83.3018	85.558	89.2359	88.1196	48.6173
707.277	86.2083	83.3706	85.6084	89.273	88.1446	48.6895
707.759	86.2475	83.4395	85.6596	89.3086	88.1702	48.7637
708.241	86.287	83.508	85.7103	89.3425	88.1967	48.8389
708.723	86.3265	83.5755	85.7595	89.3743	88.2237	48.914
709.205	86.3657	83.6418	85.8062	89.4043	88.2505	48.988
709.687	86.4044	83.7069	85.8499	89.433	88.2763	49.0605
710.17	86.4425	83.7712	85.891	89.4609	88.3004	49.132
710.652	86.4797	83.835	85.9298	89.4887	88.3227	49.2031
711.134	86.516	83.8986	85.967	89.5164	88.3432	49.2746
711.616	86.5512	83.9619	86.0032	89.5441	88.3624	49.347
712.098	86.585	84.0242	86.0388	89.5713	88.3805	49.4201
712.58	86.6176	84.0845	86.0741	89.5978	88.3978	49.4935
713.062	86.6491	84.1418	86.1092	89.6231	88.414	49.5668
713.544	86.6797	84.1952	86.1441	89.6466	88.4287	49.64
714.027	86.7097	84.2435	86.1784	89.6681	88.4409	49.7132
714.509	86.7391	84.2854	86.2117	89.6869	88.4495	49.7869
714.991	86.7672	84.319	86.2434	89.7025	88.4532	49.8609
715.473	86.7931	84.3422	86.2728	89.7143	88.4507	49.9349
715.955	86.8156	84.3527	86.2992	89.7218	88.4405	50.0081
716.437	86.8339	84.3485	86.3224	89.7249	88.4216	50.0797
716.919	86.8476	84.3288	86.3423	89.7236	88.3934	50.1496
717.401	86.8572	84.2944	86.3595	89.7187	88.3559	50.2182
717.884	86.8637	84.2471	86.3747	89.7111	88.3098	50.2866
718.366	86.8688	84.1898	86.3885	89.7021	88.2565	50.3562
718.848	86.8741	84.125	86.402	89.6932	88.1976	50.4279
719.33	86.8808	84.0546	86.4155	89.686	88.1348	50.5018
719.812	86.89	83.9791	86.4295	89.6818	88.0698	50.577
720.294	86.902	83.8973	86.4445	89.6821	88.0038	50.6521
720.776	86.917	83.8073	86.461	89.6878	87.9375	50.7258
721.258	86.935	83.7069	86.4793	89.6996	87.8713	50.7974
721.74	86.9558	83.5947	86.5	89.7175	87.8056	50.8672
722.223	86.9792	83.4704	86.5237	89.7411	87.7407	50.936
722.705	87.0048	83.3357	86.5505	89.7693	87.6771	51.0048
723.187	87.0324	83.1936	86.5805	89.8011	87.6159	51.0746
723.669	87.0616	83.0482	86.6138	89.8353	87.5582	51.1456
724.151	87.0924	82.9044	86.6502	89.8711	87.5059	51.2177
724.633	87.1251	82.7674	86.6896	89.9086	87.4609	51.2904
725.115	87.1601	82.6424	86.7321	89.9481	87.4256	51.3636
725.597	87.1978	82.5341	86.7774	89.9901	87.4023	51.4371
726.08	87.2386	82.4471	86.8256	90.0354	87.3931	51.5112
726.562	87.2824	82.3856	86.876	90.0844	87.3997	51.5861
727.044	87.3287	82.3533	86.928	90.1369	87.423	51.6618
727.526	87.3766	82.3533	86.9808	90.1924	87.4633	51.7381
728.008	87.4253	82.3886	87.0334	90.2499	87.5202	51.8146
728.49	87.4738	82.461	87.0847	90.3082	87.5923	51.8912
728.972	87.5215	82.5714	87.1342	90.366	87.6783	51.9676
729.455	87.5677	82.7192	87.1813	90.422	87.776	52.0439
729.937	87.612	82.9014	87.226	90.4754	87.8835	52.1201
730.419	87.6542	83.1132	87.2684	90.5254	87.9988	52.1959
730.901	87.6939	83.3473	87.309	90.5719	88.1197	52.2711
731.383	87.7313	83.595	87.3485	90.6152	88.2442	52.3453
731.865	87.7668	83.8467	87.3874	90.6561	88.3705	52.4183
732.347	87.801	84.0933	87.4264	90.6957	88.4964	52.4907
732.829	87.8351	84.3272	87.4656	90.7349	88.6201	52.5632
733.312	87.8701	84.5422	87.505	90.7746	88.7395	52.6371
733.794	87.9067	84.7348	87.544	90.8147	88.8527	52.7133
734.276	87.945	84.903	87.5819	90.8548	88.9577	52.7919
734.758	87.9846	85.0467	87.618	90.8939	89.0529	52.8723
735.24	88.0242	85.1672	87.652	90.9309	89.1372	52.9535
735.722	88.063	85.267	87.6839	90.965	89.2106	53.0339
736.204	88.0997	85.3503	87.7143	90.996	89.274	53.1126
736.686	88.134	85.4227	87.744	91.0242	89.3299	53.1892
737.169	88.1659	85.4912	87.7739	91.0505	89.3813	53.2639
737.651	88.196	85.5636	87.8047	91.0757	89.432	53.3372
738.133	88.2249	85.6476	87.8366	91.1006	89.4855	53.4094
738.615	88.2534	85.7493	87.8695	91.1255	89.5443	53.4807
739.097	88.2819	85.8719	87.9031	91.1505	89.6095	53.5507
739.579	88.3107	86.0151	87.9368	91.1754	89.6804	53.6191
740.061	88.3398	86.1745	87.9704	91.2	89.7549	53.6862
740.543	88.3688	86.343	88.0037	91.224	89.8297	53.7529
741.026	88.3977	86.5117	88.0368	91.2475	89.9016	53.8206
741.508	88.4258	86.672	88.0696	91.2701	89.9674	53.8905
741.99	88.453	86.8171	88.1022	91.292	90.0255	53.9638
742.472	88.4791	86.9431	88.1347	91.313	90.0751	54.0407
742.954	88.5041	87.0489	88.1668	91.3332	90.1167	54.1206
743.436	88.5283	87.1363	88.1982	91.3524	90.1518	54.2026
743.918	88.5519	87.2084	88.2286	91.3706	90.1816	54.2857
744.4	88.5751	87.2687	88.2575	91.388	90.2073	54.3691
744.883	88.5981	87.3203	88.2844	91.4045	90.2297	54.4526
745.365	88.6205	87.3654	88.3088	91.4198	90.2489	54.5358
745.847	88.6419	87.4053	88.3307	91.4337	90.2652	54.6183
746.329	88.6616	87.4412	88.35	91.4461	90.2784	54.6997
746.811	88.6793	87.4737	88.3674	91.4568	90.289	54.7791
747.293	88.6951	87.5037	88.3837	91.4661	90.2976	54.8562
747.775	88.7093	87.5325	88.4	91.4746	90.3051	54.931
748.257	88.7227	87.5609	88.4171	91.4829	90.3123	55.0045
748.74	88.736	87.5896	88.4354	91.492	90.3195	55.0777
749.222	88.7499	87.6188	88.4549	91.5022	90.3268	55.1519
749.704	88.7643	87.6485	88.475	91.5137	90.3339	55.2279
750.186	88.7791	87.6783	88.4948	91.5263	90.3404	55.3058
750.668	88.794	87.7079	88.5136	91.5395	90.3459	55.385
751.15	88.8086	87.7371	88.5308	91.5529	90.3503	55.4647
751.632	88.8228	87.7658	88.5464	91.566	90.3539	55.5445
752.114	88.8367	87.7937	88.5605	91.5787	90.3572	55.624
752.597	88.8502	87.8206	88.5734	91.5907	90.3607	55.7036
753.079	88.8632	87.8459	88.5855	91.602	90.3645	55.7835
753.561	88.8754	87.8692	88.5968	91.612	90.3685	55.8638
754.043	88.8861	87.89	88.6074	91.6208	90.3722	55.944
754.525	88.8951	87.9085	88.6175	91.6281	90.3751	56.0237
755.007	88.9024	87.9252	88.6272	91.6342	90.3766	56.1022
755.489	88.9087	87.941	88.6372	91.6398	90.3767	56.1797
755.971	88.915	87.9572	88.6477	91.6458	90.3757	56.2569
756.454	88.9222	87.9745	88.6592	91.6532	90.3742	56.3347
756.936	88.9309	87.9931	88.6716	91.6624	90.3728	56.414
757.418	88.941	88.0125	88.6845	91.6733	90.3719	56.4952
757.9	88.9519	88.0315	88.6973	91.6852	90.3718	56.5775
758.382	88.9622	88.0488	88.7091	91.6966	90.3719	56.6598
758.864	88.9709	88.0629	88.7194	91.7062	90.3715	56.7408
759.346	88.9772	88.073	88.7276	91.7126	90.3695	56.82
759.828	88.9807	88.0787	88.7334	91.7154	90.365	56.8977
760.311	88.9815	88.0803	88.7367	91.7147	90.357	56.975
760.793	88.9798	88.0784	88.7372	91.7113	90.3451	57.0535
761.275	88.9759	88.0736	88.7348	91.7061	90.329	57.1345
761.757	88.9697	88.0666	88.7294	91.7003	90.3092	57.2184
762.239	88.9614	88.058	88.7212	91.6947	90.2862	57.3048
762.721	88.9509	88.048	88.7109	91.69	90.2612	57.3927
763.203	88.9387	88.037	88.6991	91.6863	90.2348	57.4812
763.685	88.9254	88.0247	88.6867	91.6835	90.2081	57.5695
764.168	88.9116	88.0112	88.6743	91.6812	90.1814	57.6572
764.65	88.8978	87.9958	88.6617	91.6788	90.1547	57.7442
765.132	88.8838	87.978	88.6484	91.6756	90.1274	57.83
765.614	88.8694	87.9569	88.6335	91.671	90.0983	57.9142
766.096	88.8536	87.9316	88.6159	91.6643	90.0662	57.9958
766.578	88.8358	87.9013	88.5949	91.6551	90.0299	58.0744
767.06	88.8154	87.8652	88.5704	91.6436	89.9883	58.15
767.542	88.7923	87.8231	88.5428	91.6297	89.9412	58.2239
768.024	88.7666	87.7745	88.5128	91.6141	89.8885	58.298
768.507	88.7387	87.7195	88.4814	91.5972	89.8309	58.3741
768.989	88.7084	87.6578	88.449	91.5791	89.7691	58.4537
769.471	88.6755	87.5896	88.4156	91.5598	89.7038	58.5369
769.953	88.6393	87.5146	88.3809	91.5393	89.6356	58.6229
770.435	88.5993	87.4329	88.344	91.5171	89.5647	58.7101
770.917	88.5549	87.3445	88.3039	91.4931	89.4911	58.7966
771.399	88.5059	87.2498	88.2599	91.467	89.4147	58.8815
771.881	88.4523	87.1494	88.211	91.4387	89.3353	58.9646
772.364	88.3942	87.0442	88.1568	91.4081	89.2529	59.0462
772.846	88.3317	86.935	88.0969	91.3752	89.1676	59.1271
773.328	88.2648	86.823	88.0313	91.34	89.08	59.2076
773.81	88.1937	86.709	87.9605	91.3029	88.9905	59.2877
774.292	88.1186	86.5938	87.8851	91.2642	88.8998	59.3672
774.774	88.0401	86.4777	87.8062	91.2244	88.8082	59.4459
775.256	87.9591	86.3607	87.725	91.1843	88.7161	59.5241
775.739	87.8769	86.2424	87.6426	91.1446	88.6234	59.6026
776.221	87.7946	86.1218	87.56	91.1058	88.5298	59.6825
776.703	87.7128	85.9975	87.4778	91.068	88.4347	59.7648
777.185	87.6318	85.8676	87.3959	91.031	88.3371	59.8498
777.667	87.5509	85.7298	87.314	90.9943	88.2354	59.937
778.149	87.469	85.5811	87.231	90.957	88.1283	60.0255
778.631	87.3844	85.4183	87.1456	90.9182	88.0137	60.1142
779.113	87.295	85.2379	87.0555	90.8767	87.8898	60.2023
779.596	87.1984	85.0363	86.9583	90.8314	87.7545	60.2894
780.078	87.0923	84.8104	86.8514	90.7808	87.6062	60.3755
780.56	86.9744	84.5576	86.7325	90.7238	87.4437	60.4607
781.042	86.8433	84.2761	86.5998	90.6592	87.2664	60.5452
781.524	86.6984	83.9652	86.4528	90.5863	87.0742	60.6288
782.006	86.5403	83.6256	86.2919	90.5045	86.8679	60.7114
782.488	86.3701	83.2587	86.1185	90.414	86.6487	60.7931
782.97	86.1896	82.8672	85.9341	90.3147	86.418	60.8743
783.452	86.0002	82.4542	85.7399	90.2066	86.1774	60.9561
783.935	85.8023	82.0228	85.5359	90.0889	85.9284	61.0395
784.417	85.5949	81.5755	85.3213	89.9602	85.6718	61.1251
784.899	85.3758	81.1135	85.0939	89.8184	85.4082	61.2129
785.381	85.1418	80.6366	84.8507	89.6607	85.1376	61.3021
785.863	84.8891	80.1427	84.5885	89.484	84.8596	61.3918
786.345	84.6138	79.6283	84.3034	89.2847	84.5739	61.4806
786.827	84.312	79.0895	83.9915	89.0594	84.2798	61.5679
787.309	83.9796	78.5226	83.6478	88.8043	83.9769	61.6536
787.792	83.6119	77.9249	83.267	88.5158	83.6652	61.7381
788.274	83.2039	77.2948	82.8428	88.1898	83.3447	61.8224
788.756	82.7501	76.6315	82.3688	87.8221	83.0154	61.9069
789.238	82.2448	75.9343	81.839	87.4089	82.6776	61.9919
789.72	81.683	75.2017	81.248	86.9464	82.3311	62.0776
790.202	81.0607	74.4317	80.5923	86.4322	81.9761	62.1635
790.684	80.3763	73.6228	79.8702	85.8652	81.6131	62.2498
791.167	79.6311	72.776	79.0842	85.2474	81.2443	62.3364
791.649	78.8315	71.8976	78.2412	84.5853	80.8741	62.4237
792.131	77.9907	71.0022	77.3556	83.8914	80.5103	62.5116
792.613	77.1308	70.1137	76.4507	83.1857	80.1643	62.6003
793.095	76.284	69.2648	75.56	82.4958	79.8508	62.6892
793.577	75.4915	68.4941	74.726	81.856	79.5862	62.7779
794.059	74.8007	67.8413	73.9973	81.3039	79.3871	62.866
794.541	74.2595	67.3415	73.4223	80.8751	79.2673	62.953
795.024	73.9077	67.0204	73.0414	80.5978	79.236	63.039
795.506	73.7706	66.8913	72.8799	80.4867	79.2964	63.1239
795.988	73.8522	66.9546	72.9423	80.5402	79.4455	63.208
796.47	74.1346	67.2001	73.2107	80.74	79.6758	63.2913
796.952	74.5811	67.6107	73.6492	81.055	79.9768	63.3739
797.434	75.1442	68.1669	74.2105	81.4479	80.3382	63.4559
797.916	75.7757	68.8497	74.8472	81.8834	80.751	63.5377
798.398	76.4368	69.6423	75.5202	82.335	81.2088	63.6198
798.88	77.1041	70.5296	76.206	82.7896	81.707	63.7029
799.363	77.7719	71.4967	76.8986	83.2481	82.2418	63.7875
799.845	78.4491	72.5272	77.6065	83.7219	82.8085	63.8735
800.327	79.1535	73.6028	78.3469	84.2277	83.4006	63.9605
800.809	79.9033	74.7033	79.1375	84.7809	84.0092	64.0477
801.291	80.7105	75.8078	79.9899	85.3905	84.6238	64.1345
801.773	81.5764	76.8969	80.9045	86.0552	85.233	64.2205
802.255	82.4904	77.9532	81.869	86.7639	85.8258	64.306
802.737	83.4312	78.9622	82.8603	87.4965	86.3919	64.3917
803.22	84.3708	79.9127	83.8482	88.2282	86.9233	64.4783
803.702	85.279	80.7959	84.8006	88.9331	87.4133	64.5664
804.184	86.1278	81.6056	85.6878	89.5881	87.8577	64.6557
804.666	86.8948	82.3384	86.487	90.1759	88.2542	64.7456
805.148	87.5655	82.9939	87.1837	90.6857	88.603	64.8352
805.63	88.1337	83.5746	87.7725	91.1144	88.9059	64.9239
806.112	88.601	84.0856	88.2556	91.4642	89.1667	65.0115
806.595	88.9747	84.5334	88.6415	91.742	89.3898	65.0981
807.077	89.2661	84.9251	88.9421	91.9571	89.5801	65.1842
807.559	89.4876	85.2669	89.1705	92.1192	89.7419	65.2703
808.041	89.6514	85.5638	89.3397	92.2375	89.8787	65.3565
808.523	89.7679	85.8192	89.4608	92.3197	89.9931	65.4426
809.005	89.8455	86.0361	89.543	92.3719	90.0871	65.5282
809.487	89.8904	86.217	89.5933	92.399	90.1626	65.6133
809.969	89.9072	86.3651	89.6166	92.4049	90.2214	65.6981
810.452	89.8995	86.4841	89.6162	92.3932	90.2657	65.7832
810.934	89.87	86.578	89.5944	92.3667	90.2979	65.8692
811.416	89.8208	86.6501	89.5523	92.328	90.32	65.9563
811.898	89.7535	86.7035	89.4908	92.2786	90.3336	66.0444
812.38	89.6694	86.74	89.4105	92.2197	90.3398	66.1326
812.862	89.5701	86.7612	89.3127	92.1517	90.3391	66.2202
813.344	89.4577	86.7686	89.1998	92.075	90.332	66.3064
813.826	89.3362	86.7643	89.0756	91.9909	90.3191	66.3911
814.308	89.2115	86.751	88.946	91.902	90.3016	66.4747
814.791	89.0917	86.7323	88.8193	91.8125	90.2811	66.5579
815.273	88.9862	86.7117	88.7047	91.7284	90.2601	66.6416
815.755	88.905	86.6927	88.6123	91.6565	90.2408	66.7263
816.237	88.8568	86.6785	88.5513	91.6038	90.2259	66.8122
816.719	88.8479	86.6715	88.5291	91.5761	90.2178	66.8991
817.201	88.8814	86.6737	88.5497	91.5777	90.2182	66.9867
817.683	88.9564	86.6867	88.6135	91.6099	90.2286	67.0747
818.165	89.0686	86.7111	88.7171	91.6716	90.2494	67.1628
818.648	89.2107	86.7469	88.8539	91.7587	90.2801	67.251
819.13	89.3732	86.7927	89.0153	91.8652	90.3191	67.3388
819.612	89.546	86.846	89.1916	91.9837	90.3641	67.4259
820.094	89.7198	86.9034	89.3735	92.1068	90.4126	67.5119
820.576	89.8867	86.9613	89.553	92.2276	90.4617	67.5969
821.058	90.041	87.0165	89.7238	92.3411	90.5094	67.6811
821.54	90.18	87.0668	89.8815	92.444	90.5544	67.7656
822.023	90.3029	87.1109	90.0233	92.535	90.5961	67.8512
822.505	90.4106	87.1483	90.1477	92.6142	90.6344	67.9391
822.987	90.5045	87.1784	90.2543	92.6826	90.6692	68.0294
823.469	90.5858	87.2005	90.3432	92.7412	90.7005	68.1219
823.951	90.6552	87.2134	90.4148	92.7907	90.7277	68.2155
824.433	90.7122	87.2158	90.4702	92.8311	90.7502	68.309
824.915	90.7563	87.2077	90.5105	92.8623	90.7677	68.4013
825.397	90.7863	87.1905	90.5367	92.8838	90.7804	68.4921
825.88	90.8018	87.168	90.5494	92.8953	90.7891	68.5817
826.362	90.8024	87.1461	90.5488	92.8965	90.7957	68.6706
826.844	90.7883	87.1321	90.5346	92.8877	90.8023	68.7594
827.326	90.7606	87.1335	90.5067	92.8695	90.811	68.8484
827.808	90.7208	87.1565	90.4654	92.8426	90.8237	68.9374
828.29	90.6716	87.2048	90.4128	92.8086	90.8419	69.026
828.772	90.6176	87.2793	90.353	92.77	90.8665	69.1139
829.254	90.5647	87.3784	90.2925	92.7306	90.8979	69.201
829.736	90.521	87.4979	90.2399	92.6955	90.9362	69.2879
830.219	90.4953	87.6326	90.2047	92.6707	90.9812	69.3752
830.701	90.4965	87.7771	90.1962	92.6628	91.0326	69.4635
831.183	90.5317	87.9264	90.2221	92.6772	91.0896	69.553
831.665	90.6049	88.0762	90.287	92.7178	91.1512	69.6434
832.147	90.7163	88.2235	90.3915	92.7857	91.2164	69.7341
832.629	90.862	88.366	90.5327	92.8792	91.2838	69.8242
833.111	91.0345	88.5023	90.7038	92.9938	91.3522	69.913
833.593	91.2245	88.6312	90.896	93.1233	91.4205	70.0002
834.076	91.4218	88.7519	91.0992	93.2606	91.4876	70.0858
834.558	91.6171	88.8637	91.3034	93.3991	91.5528	70.1702
835.04	91.8029	88.9658	91.5002	93.5328	91.6151	70.2538
835.522	91.9741	89.0578	91.6832	93.6577	91.6741	70.3374
836.004	92.1278	89.1395	91.8488	93.7713	91.7289	70.4214
836.486	92.2629	89.2108	91.9953	93.8726	91.7791	70.5067
836.968	92.3802	89.272	92.1232	93.9618	91.8243	70.5937
837.45	92.481	89.3235	92.2341	94.0397	91.8642	70.6828
837.933	92.5674	89.3659	92.3301	94.1075	91.8984	70.7739
838.415	92.6413	89.3996	92.4132	94.1665	91.9269	70.8664
838.897	92.7049	89.4253	92.4853	94.2177	91.9495	70.9595
839.379	92.7599	89.4434	92.5482	94.2622	91.9664	71.0519
839.861	92.808	89.4546	92.603	94.3008	91.9777	71.1429
840.343	92.8501	89.4597	92.6511	94.3345	91.9842	71.2321
840.825	92.8875	89.4599	92.6934	94.3638	91.9868	71.32
841.308	92.9206	89.4561	92.7311	94.3898	91.9864	71.4072
841.79	92.9501	89.4494	92.7649	94.4132	91.9844	71.4946
842.272	92.9764	89.4409	92.7956	94.4346	91.9818	71.5826
842.754	93.0001	89.4315	92.8236	94.4546	91.9794	71.6714
843.236	93.0216	89.4219	92.8496	94.4737	91.9778	71.7605
843.718	93.0416	89.413	92.8737	94.4918	91.9774	71.8492
844.2	93.0605	89.4056	92.8963	94.5092	91.9785	71.9372
844.682	93.0789	89.4007	92.9176	94.5256	91.9815	72.0244
845.164	93.0972	89.3993	92.9378	94.5413	91.9868	72.1112
845.647	93.1154	89.4026	92.9568	94.5561	91.9946	72.1983
846.129	93.1333	89.4118	92.9744	94.5702	92.0049	72.2859
846.611	93.1504	89.4279	92.9903	94.5838	92.0178	72.3743
847.093	93.1661	89.4518	93.0046	94.5968	92.0328	72.463
847.575	93.1799	89.4844	93.0174	94.6095	92.05	72.5516
848.057	93.1915	89.5264	93.0291	94.6219	92.0694	72.6397
848.539	93.2012	89.5786	93.0407	94.6343	92.0914	72.7273
849.021	93.2094	89.6409	93.0527	94.6469	92.117	72.8144
849.504	93.2171	89.7131	93.066	94.6601	92.1467	72.9016
849.986	93.2249	89.7941	93.0805	94.674	92.1811	72.989
850.468	93.2334	89.8821	93.0959	94.6884	92.2199	73.0764
850.95	93.2427	89.9747	93.1112	94.703	92.2625	73.1633
851.432	93.2527	90.0694	93.1253	94.717	92.3075	73.2493
851.914	93.263	90.164	93.1372	94.7298	92.3534	73.334
852.396	93.2732	90.2567	93.1461	94.7411	92.399	73.4176
852.879	93.2834	90.3466	93.152	94.7507	92.4433	73.5006
853.361	93.2935	90.4333	93.1555	94.7589	92.4863	73.5838
853.843	93.3039	90.5168	93.1577	94.7665	92.528	73.6677
854.325	93.3145	90.5973	93.1597	94.7741	92.5687	73.7526
854.807	93.325	90.6746	93.1627	94.782	92.6085	73.838
855.289	93.3346	90.7486	93.167	94.7903	92.6473	73.9235
855.771	93.3424	90.8186	93.1726	94.7982	92.6846	74.0083
856.253	93.3473	90.8841	93.1788	94.8053	92.7198	74.0924
856.736	93.349	90.9447	93.1848	94.8109	92.7524	74.1758
857.218	93.3476	91.0007	93.1898	94.8147	92.7822	74.2591
857.7	93.3439	91.0524	93.1931	94.817	92.8094	74.3426
858.182	93.3394	91.1006	93.1948	94.8183	92.8342	74.4266
858.664	93.3355	91.1459	93.1953	94.8195	92.8568	74.511
859.146	93.3336	91.1886	93.1955	94.8209	92.8773	74.5953
859.628	93.3341	91.2287	93.1964	94.8227	92.8956	74.6791
860.11	93.337	91.2657	93.1987	94.8246	92.9112	74.7623
860.592	93.3414	91.2988	93.2023	94.826	92.9234	74.845
861.075	93.3462	91.3273	93.2069	94.8264	92.9318	74.9276
861.557	93.3502	91.3506	93.2116	94.8255	92.936	75.0106
862.039	93.3524	91.3686	93.2151	94.8233	92.9359	75.0945
862.521	93.352	91.3812	93.2164	94.8203	92.9315	75.1791
863.003	93.3486	91.3889	93.2147	94.8173	92.9231	75.264
863.485	93.3423	91.3915	93.2093	94.8146	92.9109	75.3489
863.967	93.3327	91.3892	93.2003	94.8124	92.8953	75.4331
864.449	93.32	91.3815	93.1875	94.8102	92.8763	75.5162
864.932	93.304	91.3679	93.1711	94.8071	92.8539	75.5981
865.414	93.2846	91.348	93.1511	94.8019	92.8282	75.6787
865.896	93.2617	91.3216	93.1274	94.7934	92.799	75.7583
866.378	93.2355	91.2887	93.1	94.7806	92.7662	75.837
866.86	93.2062	91.2502	93.0688	94.7631	92.7297	75.9151
867.342	93.1743	91.2069	93.034	94.741	92.6898	75.993
867.824	93.14	91.1597	92.9961	94.7149	92.6467	76.0711
868.307	93.1037	91.1093	92.9552	94.6858	92.6007	76.1497
868.789	93.0653	91.0562	92.9117	94.6547	92.5521	76.2292
869.271	93.0244	91.0001	92.8654	94.6224	92.5013	76.3098
869.753	92.98	90.9405	92.816	94.589	92.4485	76.3914
870.235	92.931	90.8769	92.7628	94.5545	92.3937	76.4738
870.717	92.8763	90.8083	92.705	94.5179	92.3367	76.5566
871.199	92.8147	90.7341	92.6417	94.4783	92.2772	76.6395
871.681	92.7455	90.6538	92.5722	94.4346	92.2153	76.722
872.163	92.6687	90.5673	92.4959	94.3861	92.1509	76.8036
872.646	92.5846	90.4746	92.4127	94.3325	92.0842	76.8841
873.128	92.4939	90.3764	92.3228	94.2739	92.0157	76.9629
873.61	92.3979	90.2735	92.2266	94.2107	91.9459	77.0399
874.092	92.2975	90.1673	92.1249	94.1435	91.8756	77.115
874.574	92.1938	90.0595	92.0189	94.0732	91.8057	77.1886
875.056	92.0877	89.9521	91.9097	94.0005	91.737	77.2616
875.538	91.9801	89.8473	91.7987	93.9263	91.6705	77.3349
876.02	91.8715	89.7472	91.6874	93.8516	91.6075	77.4094
876.503	91.7633	89.6539	91.5773	93.7776	91.549	77.4858
876.985	91.6567	89.569	91.4702	93.7059	91.496	77.5639
877.467	91.5533	89.4936	91.3678	93.6378	91.4495	77.6432
877.949	91.4553	89.4283	91.2719	93.5749	91.41	77.7225
878.431	91.365	89.3734	91.1845	93.5186	91.3778	77.8011
878.913	91.2851	89.3285	91.1078	93.4698	91.3531	77.8784
879.395	91.2183	89.2933	91.044	93.4296	91.3358	77.9542
879.877	91.1672	89.267	90.9953	93.3987	91.3256	78.029
880.36	91.1337	89.2492	90.9634	93.378	91.3224	78.1034
880.842	91.1193	89.2391	90.9496	93.3682	91.3258	78.178
881.324	91.1246	89.2364	90.9546	93.37	91.3355	78.2529
881.806	91.1492	89.2406	90.9782	93.3837	91.3509	78.3281
882.288	91.1919	89.2515	91.0197	93.4093	91.3715	78.403
882.77	91.2508	89.2687	91.0776	93.4461	91.3967	78.4776
883.252	91.3236	89.292	91.1503	93.4932	91.4261	78.5517
883.734	91.4081	89.3208	91.2354	93.549	91.4592	78.6254
884.217	91.5017	89.3547	91.3305	93.612	91.4957	78.6991
884.699	91.6022	89.3934	91.4332	93.6804	91.5355	78.7733
885.181	91.7075	89.4368	91.5411	93.7525	91.5784	78.848
885.663	91.8157	89.4852	91.6519	93.8267	91.6241	78.9233
886.145	91.9248	89.5394	91.7635	93.9014	91.6724	78.9989
886.627	92.0334	89.6001	91.8745	93.9751	91.7232	79.0746
887.109	92.1401	89.6684	91.9835	94.0464	91.7762	79.1499
887.591	92.2439	89.7445	92.0894	94.1143	91.8313	79.2247
888.073	92.3442	89.8283	92.1914	94.1781	91.8884	79.2984
888.556	92.4405	89.9189	92.2887	94.2379	91.9475	79.3707
889.038	92.5328	90.0151	92.3809	94.2941	92.0086	79.4413
889.52	92.621	90.1151	92.4676	94.3475	92.0715	79.5101
890.002	92.7049	90.2175	92.5489	94.3989	92.1362	79.5772
890.484	92.7845	90.3212	92.6251	94.4488	92.2023	79.6434
890.966	92.8596	90.4254	92.6971	94.4974	92.2693	79.7095
891.448	92.93	90.5295	92.7654	94.5445	92.3369	79.7765
891.931	92.9959	90.6333	92.8308	94.5897	92.4044	79.8452
892.413	93.0574	90.7365	92.894	94.6323	92.4715	79.9157
892.895	93.1149	90.8385	92.9551	94.6722	92.5376	79.9877
893.377	93.1692	90.939	93.014	94.7092	92.6025	80.0602
893.859	93.2206	91.0375	93.0706	94.7436	92.6658	80.1323
894.341	93.2698	91.1337	93.1244	94.7756	92.7276	80.203
894.823	93.317	91.2275	93.175	94.8057	92.7879	80.272
895.305	93.3626	91.319	93.2225	94.8342	92.8466	80.3395
895.788	93.4066	91.4083	93.2671	94.8613	92.9038	80.4059
896.27	93.4493	91.4955	93.309	94.8874	92.9597	80.4717
896.752	93.4909	91.5807	93.3489	94.9127	93.0142	80.5375
897.234	93.5317	91.6638	93.3875	94.9376	93.0671	80.6034
897.716	93.5718	91.7448	93.4252	94.9623	93.1186	80.6696
898.198	93.6107	91.8235	93.4623	94.9869	93.1684	80.7358
898.68	93.648	91.8997	93.4986	95.0113	93.2164	80.802
899.162	93.6826	91.973	93.5338	95.0351	93.2622	80.868
899.644	93.7135	92.043	93.5671	95.0573	93.3056	80.9337
900.127	93.7402	92.1095	93.598	95.0776	93.3462	80.9988
900.609	93.7626	92.1722	93.626	95.0953	93.3839	81.0633
901.091	93.7813	92.2313	93.6511	95.1106	93.4188	81.1269
901.573	93.7977	92.2873	93.6736	95.1239	93.4513	81.19
902.055	93.8133	92.341	93.6944	95.1357	93.4822	81.2528
902.537	93.8298	92.3934	93.7143	95.1471	93.5124	81.3157
903.019	93.848	92.4451	93.734	95.1587	93.543	81.3791
903.501	93.8679	92.4965	93.7543	95.1708	93.5745	81.443
903.984	93.889	92.5472	93.7751	95.1833	93.6072	81.507
904.466	93.91	92.5966	93.7964	95.1959	93.6405	81.5705
904.948	93.9297	92.6436	93.8177	95.2081	93.6737	81.6327
905.43	93.9472	92.6877	93.8382	95.2195	93.7055	81.6933
905.912	93.9621	92.7283	93.8574	95.2298	93.735	81.7524
906.394	93.9747	92.7659	93.8748	95.2394	93.7618	81.8107
906.876	93.9857	92.8012	93.8903	95.2483	93.7857	81.8694
907.359	93.9962	92.8354	93.9038	95.2572	93.8075	81.9295
907.841	94.007	92.8692	93.9157	95.2664	93.828	81.9915
908.323	94.0186	92.9033	93.9263	95.276	93.8481	82.0551
908.805	94.0312	92.9377	93.9361	95.2858	93.8685	82.1196
909.287	94.0445	92.9719	93.9458	95.2955	93.8894	82.1837
909.769	94.0582	93.0054	93.9557	95.3045	93.9105	82.2464
910.251	94.0716	93.0374	93.9659	95.3122	93.9314	82.307
910.733	94.0841	93.0674	93.9766	95.3183	93.9513	82.3655
911.216	94.095	93.0954	93.9874	95.3229	93.9697	82.4224
911.698	94.1041	93.1215	93.9981	95.3262	93.9862	82.4785
912.18	94.1111	93.1462	94.0084	95.3287	94.0007	82.5342
912.662	94.1162	93.1699	94.0181	95.331	94.0132	82.5898
913.144	94.1198	93.1933	94.0273	95.3338	94.0241	82.6453
913.626	94.1226	93.2168	94.0359	95.3374	94.0337	82.7006
914.108	94.1252	93.2406	94.0442	95.3418	94.0421	82.7557
914.59	94.1283	93.2647	94.0523	95.3469	94.05	82.8106
915.072	94.1324	93.289	94.0601	95.3521	94.0576	82.8657
915.555	94.1376	93.3131	94.0674	95.3569	94.0652	82.9212
916.037	94.1437	93.3367	94.0743	95.3607	94.0733	82.9772
916.519	94.15	93.359	94.0804	95.3631	94.082	83.0336
917.001	94.1558	93.38	94.0859	95.3636	94.0913	83.0898
917.483	94.1606	93.3992	94.0906	95.3622	94.101	83.1457
917.965	94.1641	93.4169	94.0947	95.3589	94.111	83.2009
918.447	94.166	93.4331	94.0983	95.3538	94.1209	83.2554
918.929	94.1667	93.4483	94.1012	95.3474	94.1305	83.3094
919.412	94.1664	93.4626	94.1033	95.3403	94.1396	83.3633
919.894	94.1655	93.4765	94.1043	95.3329	94.1482	83.4174
920.376	94.1642	93.4901	94.1041	95.3259	94.1561	83.4717
920.858	94.1625	93.5034	94.1025	95.3196	94.1634	83.5262
921.34	94.1603	93.5165	94.0994	95.3142	94.1699	83.5804
921.822	94.1574	93.5295	94.095	95.3095	94.1753	83.6342
922.304	94.1535	93.5422	94.0895	95.3052	94.1795	83.687
922.787	94.1485	93.5547	94.0829	95.3008	94.1823	83.7389
923.269	94.1423	93.5667	94.0754	95.2958	94.1838	83.7898
923.751	94.1349	93.5781	94.0671	95.2898	94.1841	83.8395
924.233	94.1266	93.5884	94.0579	95.2825	94.1837	83.8882
924.715	94.1175	93.5971	94.0479	95.2737	94.1829	83.9362
925.197	94.108	93.6041	94.0371	95.2634	94.182	83.9834
925.679	94.0981	93.609	94.0258	95.2517	94.1812	84.0303
926.161	94.088	93.6122	94.0141	95.2387	94.1805	84.0772
926.644	94.0778	93.6141	94.0024	95.2248	94.1795	84.1242
927.126	94.0676	93.6154	93.9911	95.2103	94.1781	84.1715
927.608	94.0576	93.6168	93.9807	95.1957	94.1762	84.2193
928.09	94.0479	93.619	93.9715	95.1818	94.1738	84.2674
928.572	94.0385	93.6226	93.9639	95.169	94.171	84.3158
929.054	94.0294	93.6274	93.9578	95.1579	94.1683	84.3643
929.536	94.0204	93.6335	93.953	95.1484	94.166	84.4129
930.018	94.0114	93.6401	93.9485	95.1401	94.1642	84.4614
930.5	94.0017	93.6466	93.9437	95.1321	94.1628	84.5093
930.983	93.9911	93.6523	93.9374	95.1233	94.1616	84.5563
931.465	93.9792	93.6565	93.929	95.1127	94.16	84.6019
931.947	93.9657	93.6589	93.9179	95.0994	94.1576	84.6458
932.429	93.951	93.6594	93.9041	95.083	94.1538	84.6878
932.911	93.9353	93.6585	93.8881	95.0636	94.1486	84.7281
933.393	93.9191	93.6567	93.8706	95.0419	94.1422	84.7673
933.875	93.9031	93.6548	93.8526	95.0189	94.1352	84.806
934.357	93.8877	93.6536	93.8349	94.9958	94.1282	84.845
934.84	93.8732	93.6534	93.818	94.9737	94.122	84.8847
935.322	93.8598	93.6546	93.8023	94.9534	94.117	84.9252
935.804	93.8473	93.6568	93.788	94.9353	94.1134	84.9663
936.286	93.8353	93.6594	93.775	94.9196	94.1108	85.0079
936.768	93.8234	93.6618	93.7631	94.906	94.1087	85.0494
937.25	93.8115	93.6632	93.7521	94.8938	94.1063	85.091
937.732	93.7992	93.6632	93.7415	94.8825	94.1028	85.1325
938.215	93.7864	93.6618	93.731	94.8716	94.0977	85.174
938.697	93.7733	93.6594	93.7202	94.8606	94.0907	85.2156
939.179	93.76	93.6566	93.7086	94.8493	94.082	85.2574
939.661	93.7469	93.6542	93.6962	94.8378	94.072	85.2989
940.143	93.7343	93.6527	93.6832	94.8261	94.0616	85.3399
940.625	93.7224	93.6526	93.6701	94.8144	94.0514	85.3799
941.107	93.7112	93.6539	93.6574	94.8028	94.0419	85.4189
941.589	93.7008	93.656	93.6457	94.7914	94.0335	85.4565
942.072	93.6907	93.6586	93.6354	94.7803	94.026	85.4929
942.554	93.6805	93.661	93.6265	94.7697	94.019	85.5282
943.036	93.6701	93.6628	93.6187	94.7596	94.0123	85.5625
943.518	93.6593	93.6638	93.6114	94.7503	94.0055	85.5962
944	93.6483	93.6639	93.6042	94.7418	93.9987	85.6296
944.482	93.6375	93.6633	93.5967	94.7344	93.9921	85.6632
944.964	93.6276	93.6626	93.5886	94.7283	93.9862	85.6975
945.446	93.6189	93.662	93.58	94.7234	93.9813	85.7329
945.928	93.6116	93.6617	93.5711	94.7198	93.9776	85.7696
946.411	93.6055	93.6616	93.5621	94.7173	93.9748	85.8073
946.893	93.5998	93.6615	93.553	94.7156	93.9722	85.8454
947.375	93.5939	93.6606	93.5438	94.7147	93.9689	85.8831
947.857	93.587	93.6583	93.5344	94.7141	93.964	85.9199
948.339	93.5788	93.6542	93.5248	94.7138	93.9568	85.9552
948.821	93.5692	93.6481	93.5149	94.7136	93.9471	85.9892
949.303	93.5589	93.6403	93.5052	94.7136	93.9355	86.0225
949.785	93.5486	93.6317	93.4958	94.714	93.9228	86.056
950.268	93.5387	93.623	93.4869	94.7148	93.9099	86.0901
950.75	93.5297	93.6151	93.4787	94.7161	93.8976	86.1252
951.232	93.5213	93.6085	93.4708	94.7179	93.8863	86.1608
951.714	93.5128	93.6029	93.4629	94.7199	93.8758	86.1963
952.196	93.5035	93.5977	93.4542	94.7218	93.8655	86.2306
952.678	93.4924	93.5919	93.4442	94.7229	93.8544	86.263
953.16	93.4791	93.5845	93.4326	94.723	93.8418	86.2934
953.643	93.4636	93.5752	93.4192	94.7216	93.8273	86.322
954.125	93.4464	93.5638	93.4046	94.7189	93.8107	86.3497
954.607	93.4285	93.5512	93.3893	94.7149	93.7926	86.3774
955.089	93.4111	93.5382	93.3742	94.7103	93.7736	86.4062
955.571	93.3949	93.5259	93.3597	94.7054	93.7545	86.4366
956.053	93.3805	93.5146	93.3462	94.7007	93.7357	86.4688
956.535	93.3678	93.5047	93.3335	94.6963	93.7175	86.5027
957.017	93.356	93.4956	93.3209	94.6921	93.6998	86.5376
957.5	93.3443	93.4867	93.3076	94.6877	93.6824	86.5728
957.982	93.3314	93.4774	93.2926	94.6825	93.6649	86.6076
958.464	93.3164	93.4671	93.2752	94.6759	93.647	86.6413
958.946	93.2987	93.4558	93.255	94.6673	93.6286	86.6736
959.428	93.2783	93.4434	93.232	94.6566	93.6093	86.7042
959.91	93.2552	93.4302	93.2065	94.6435	93.589	86.7331
960.392	93.2301	93.4164	93.1792	94.6284	93.5676	86.7608
960.874	93.2034	93.4019	93.1506	94.6115	93.5448	86.7872
961.356	93.1757	93.387	93.1215	94.5931	93.5206	86.813
961.839	93.1473	93.3715	93.0922	94.5735	93.4948	86.8382
962.321	93.1184	93.356	93.0627	94.553	93.4679	86.8633
962.803	93.0891	93.3407	93.0331	94.5316	93.4403	86.8885
963.285	93.0594	93.3262	93.0027	94.5092	93.4128	86.9141
963.767	93.0293	93.3129	92.9711	94.4857	93.386	86.9403
964.249	92.9987	93.3011	92.9377	94.4611	93.3606	86.9673
964.731	92.9673	93.2907	92.902	94.4353	93.337	86.9952
965.213	92.9349	93.2814	92.8638	94.4082	93.3149	87.0237
965.696	92.9008	93.2727	92.8228	94.3798	93.2939	87.0525
966.178	92.8644	93.2641	92.7789	94.3498	93.2732	87.0809
966.66	92.8251	93.255	92.7324	94.3181	93.2518	87.1084
967.142	92.7825	93.2451	92.6833	94.2844	93.2289	87.1343
967.624	92.7362	93.2342	92.6318	94.2484	93.2039	87.1587
968.106	92.6865	93.2218	92.578	94.2101	93.1765	87.1814
968.588	92.6335	93.2079	92.522	94.1693	93.1466	87.2028
969.071	92.5777	93.1923	92.4638	94.1265	93.1144	87.2237
969.553	92.5195	93.1746	92.4034	94.082	93.0799	87.2444
970.035	92.4592	93.1548	92.3405	94.0361	93.0434	87.2653
970.517	92.3967	93.1327	92.2751	93.989	93.005	87.2866
970.999	92.3319	93.1081	92.2071	93.9406	92.9647	87.3082
971.481	92.2645	93.081	92.1363	93.8907	92.9227	87.3299
971.963	92.1941	93.0512	92.0625	93.8387	92.8793	87.3517
972.445	92.1205	93.0185	91.9856	93.784	92.8345	87.3735
972.928	92.0433	92.9829	91.9054	93.7263	92.7886	87.3953
973.41	91.9623	92.9443	91.8217	93.6655	92.7414	87.4174
973.892	91.8772	92.9028	91.7342	93.6016	92.6926	87.4398
974.374	91.7878	92.8585	91.6428	93.5349	92.6417	87.4625
974.856	91.6942	92.8115	91.5472	93.4659	92.5882	87.4856
975.338	91.5961	92.7618	91.4471	93.3946	92.5315	87.5087
975.82	91.4939	92.7094	91.3424	93.3211	92.4716	87.5317
976.302	91.3877	92.6542	91.2333	93.2454	92.4085	87.5543
976.784	91.2779	92.5961	91.1199	93.1673	92.3427	87.5763
977.267	91.1648	92.5352	91.0028	93.087	92.2751	87.5976
977.749	91.0487	92.4718	90.8822	93.0047	92.2063	87.6181
978.231	90.9297	92.406	90.7589	92.9208	92.1369	87.638
978.713	90.8077	92.3383	90.633	92.8357	92.0674	87.6573
979.195	90.6825	92.2687	90.5048	92.7497	91.9977	87.6762
979.677	90.554	92.1973	90.3741	92.6631	91.9278	87.6947
980.159	90.4222	92.1238	90.241	92.5759	91.8576	87.713
980.641	90.287	92.0479	90.1055	92.4884	91.7869	87.731
981.124	90.1491	91.9693	89.9676	92.4006	91.716	87.7485
981.606	90.0088	91.8879	89.8277	92.3129	91.6449	87.7656
982.088	89.8673	91.8037	89.6864	92.2258	91.5741	87.7822
982.57	89.7253	91.7169	89.5441	92.1401	91.504	87.7985
983.052	89.5839	91.6277	89.4014	92.0561	91.4348	87.8148
983.534	89.4439	91.5364	89.2587	91.9744	91.3669	87.8313
984.016	89.306	91.4432	89.1163	91.8953	91.3003	87.8481
984.499	89.1708	91.3483	88.9747	91.8188	91.2352	87.8653
984.981	89.0387	91.2521	88.8347	91.7449	91.1716	87.8826
985.463	88.9102	91.1554	88.6975	91.6736	91.1098	87.8996
985.945	88.7858	91.0588	88.5645	91.6051	91.0499	87.9159
986.427	88.6662	90.9635	88.4376	91.5398	90.9926	87.9313
986.909	88.5525	90.8705	88.3185	91.4786	90.9383	87.9458
987.391	88.4458	90.7808	88.2089	91.4221	90.888	87.9599
987.873	88.3475	90.695	88.1099	91.3713	90.8424	87.974
988.356	88.2588	90.6132	88.0224	91.3268	90.8022	87.9883
988.838	88.1805	90.5352	87.9463	91.2889	90.7675	88.0032
989.32	88.1132	90.4604	87.8812	91.2575	90.7382	88.0184
989.802	88.057	90.388	87.8267	91.2322	90.7134	88.0333
990.284	88.0115	90.3172	87.782	91.212	90.6919	88.0475
990.766	87.9762	90.2471	87.7464	91.1958	90.6721	88.0605
991.248	87.9503	90.1773	87.7197	91.1829	90.6529	88.0724
991.73	87.933	90.1074	87.7014	91.1723	90.6329	88.0836
992.212	87.9236	90.0375	87.6913	91.1638	90.6115	88.0948
992.695	87.9212	89.9676	87.689	91.1572	90.5886	88.1069
993.177	87.925	89.898	87.6937	91.1525	90.5641	88.1204
993.659	87.9338	89.8288	87.7046	91.1498	90.5382	88.1355
994.141	87.9465	89.76	87.7203	91.149	90.5112	88.1518
994.623	87.9617	89.6912	87.7393	91.1496	90.483	88.1685
995.105	87.9778	89.6219	87.7596	91.1509	90.4535	88.1848
995.587	87.9933	89.5515	87.7792	91.152	90.4223	88.1999
996.069	88.0066	89.4795	87.7959	91.1518	90.3892	88.2133
996.552	88.016	89.4056	87.8078	91.1496	90.354	88.225
997.034	88.0199	89.3299	87.8131	91.1447	90.3168	88.2355
997.516	88.0167	89.2524	87.8103	91.1364	90.2777	88.2452
997.998	88.005	89.1733	87.7982	91.1245	90.2372	88.2549
998.48	87.9831	89.0927	87.7755	91.1081	90.1955	88.265
998.962	87.9498	89.0102	87.7415	91.0867	90.1528	88.2757
999.444	87.9039	88.9253	87.695	91.059	90.1087	88.2868
999.927	87.8443	88.8367	87.635	91.024	90.0626	88.2979
1000.41	87.7701	88.7433	87.5605	90.9804	90.0135	88.3085
1000.89	87.6806	88.6436	87.4704	90.9269	89.9601	88.3182
1001.37	87.5753	88.536	87.3639	90.8626	89.9011	88.3269
1001.86	87.4539	88.4194	87.2405	90.787	89.8356	88.3345
1002.34	87.3164	88.2925	87.1003	90.6996	89.7629	88.3413
1002.82	87.1635	88.1547	86.9438	90.6004	89.683	88.3476
1003.3	86.996	88.0052	86.772	90.4897	89.5964	88.3538
1003.78	86.8152	87.844	86.5867	90.3678	89.5037	88.3602
1004.27	86.6228	87.671	86.3897	90.2354	89.4058	88.3671
1004.75	86.4204	87.4866	86.1827	90.0929	89.3036	88.3745
1005.23	86.2092	87.2912	85.9674	89.941	89.1974	88.3824
1005.71	85.9901	87.085	85.7441	89.7799	89.0874	88.3905
1006.19	85.7627	86.8682	85.5123	89.6093	88.9734	88.3985
1006.68	85.5258	86.6406	85.2702	89.4284	88.8551	88.4061
1007.16	85.2769	86.4017	85.0145	89.2356	88.7323	88.4128
1007.64	85.0127	86.1511	84.7412	89.0285	88.605	88.4181
1008.12	84.7294	85.8888	84.4461	88.8046	88.4734	88.4218
1008.61	84.423	85.6153	84.1247	88.5611	88.3382	88.4239
1009.09	84.09	85.332	83.7736	88.2956	88.2008	88.4246
1009.57	83.7282	85.0417	83.3905	88.0068	88.0631	88.4244
1010.05	83.3372	84.7487	82.9755	87.6946	87.928	88.4239
1010.53	82.9198	84.4594	82.5315	87.3614	87.7995	88.4237
1011.01	82.4828	84.1821	82.0657	87.013	87.6827	88.4242
1011.5	82.0381	83.9274	81.5902	86.659	87.5836	88.4254
1011.98	81.6034	83.7073	81.1234	86.3133	87.5092	88.4272
1012.46	81.2027	83.535	80.6902	85.9947	87.467	88.4293
1012.94	80.8648	83.4233	80.3206	85.7249	87.4637	88.4315
1013.43	80.6219	83.3831	80.0482	85.5278	87.5052	88.4338
1013.91	80.506	83.422	79.9066	85.4262	87.5953	88.4364
1014.39	80.5447	83.5435	79.9249	85.4394	87.7356	88.4397
1014.87	80.7569	83.7457	80.1231	85.5798	87.9244	88.4443
1015.35	81.149	84.0223	80.5086	85.8507	88.1576	88.4505
1015.84	81.7132	84.3628	81.0736	86.2454	88.4283	88.4585
1016.32	82.4272	84.7541	81.7958	86.7471	88.7279	88.4681
1016.8	83.2569	85.1825	82.6403	87.3313	89.0468	88.4789
1017.28	84.1609	85.6351	83.5647	87.9687	89.3757	88.4905
1017.76	85.0954	86.1004	84.5241	88.6284	89.7063	88.5024
1018.25	86.0197	86.5696	85.476	89.2819	90.0318	88.514
1018.73	86.8996	87.0362	86.3852	89.9052	90.3471	88.5251
1019.21	87.7101	87.4954	87.2254	90.4808	90.6489	88.5354
1019.69	88.436	87.9441	87.9804	90.9977	90.935	88.5449
1020.18	89.071	88.3798	88.6431	91.4514	91.2039	88.5533
1020.66	89.6159	88.8007	89.2142	91.8426	91.4548	88.561
1021.14	90.0768	89.2053	89.6995	92.1752	91.6874	88.5678
1021.62	90.4629	89.5919	90.108	92.4555	91.9014	88.574
1022.1	90.7843	89.9589	90.4501	92.6905	92.0967	88.5797
1022.59	91.0515	90.3041	90.736	92.8869	92.2734	88.5847
1023.07	91.2741	90.6253	90.9752	93.0509	92.4317	88.5889
1023.55	91.4601	90.9202	91.176	93.1878	92.5719	88.592
1024.03	91.6165	91.187	91.3453	93.302	92.694	88.5936
1024.52	91.7488	91.4244	91.4887	93.3975	92.7983	88.5937
1025	91.8615	91.6319	91.611	93.4776	92.8847	88.5922
1025.48	91.9581	91.81	91.7159	93.5453	92.9536	88.5894
1025.96	92.0413	91.9599	91.8067	93.6033	93.0055	88.5857
1026.44	92.1135	92.0833	91.8856	93.6536	93.0413	88.5817
1026.92	92.1766	92.182	91.9549	93.6978	93.0627	88.5778
1027.41	92.2318	92.2578	92.016	93.7369	93.0713	88.5741
1027.89	92.2804	92.3128	92.0699	93.7716	93.0688	88.5708
1028.37	92.323	92.3487	92.1177	93.802	93.0569	88.5677
1028.85	92.3604	92.3674	92.1596	93.8285	93.0369	88.5647
1029.34	92.393	92.3709	92.1962	93.8512	93.0095	88.5617
1029.82	92.4213	92.3609	92.2275	93.8703	92.9752	88.5587
1030.3	92.4457	92.339	92.2537	93.8864	92.9342	88.5553
1030.78	92.4665	92.3062	92.275	93.8998	92.8868	88.5515
1031.27	92.4838	92.2633	92.2918	93.9109	92.8331	88.5468
1031.75	92.4974	92.2106	92.3044	93.92	92.7736	88.5411
1032.23	92.507	92.1482	92.3131	93.9269	92.7087	88.5341
1032.71	92.5122	92.0761	92.3181	93.9317	92.6388	88.5261
1033.19	92.5128	91.9948	92.3198	93.9339	92.5643	88.5174
1033.67	92.5086	91.9047	92.3183	93.9336	92.4855	88.5089
1034.16	92.5001	91.8066	92.3138	93.9306	92.4031	88.5013
1034.64	92.4881	91.7016	92.3067	93.9253	92.3177	88.4954
1035.12	92.4736	91.5909	92.2973	93.9182	92.2302	88.4917
1035.6	92.4577	91.4756	92.2862	93.9097	92.1417	88.4905
1036.09	92.4412	91.3564	92.2737	93.9004	92.0533	88.4915
1036.57	92.4244	91.2339	92.2601	93.8906	91.9657	88.4945
1037.05	92.407	91.1081	92.2451	93.8801	91.8793	88.499
1037.53	92.3884	90.9787	92.2282	93.8687	91.794	88.5043
1038.01	92.3673	90.8452	92.2084	93.8557	91.7097	88.5099
1038.5	92.3428	90.7072	92.1848	93.8408	91.6258	88.5151
1038.98	92.3143	90.5645	92.1568	93.8233	91.542	88.5195
1039.46	92.2814	90.4177	92.124	93.803	91.4582	88.5225
1039.94	92.2444	90.2673	92.0868	93.7802	91.3745	88.524
1040.42	92.2039	90.1148	92.0457	93.7549	91.2912	88.524
1040.91	92.1604	89.9612	92.0017	93.7275	91.2089	88.523
1041.39	92.1147	89.808	91.9556	93.6983	91.1281	88.5215
1041.87	92.0671	89.6562	91.9081	93.6675	91.0495	88.5204
1042.35	92.0179	89.5069	91.8593	93.6353	90.9739	88.5202
1042.84	91.967	89.3608	91.8094	93.6016	90.902	88.5216
1043.32	91.9145	89.2185	91.7581	93.5668	90.8347	88.5248
1043.8	91.8604	89.0807	91.7053	93.5308	90.7728	88.5301
1044.28	91.8049	88.9479	91.6507	93.4938	90.7166	88.5372
1044.76	91.7481	88.8209	91.5941	93.4559	90.6661	88.5461
1045.25	91.6904	88.7	91.5353	93.4167	90.6208	88.5568
1045.73	91.632	88.5853	91.474	93.3759	90.5799	88.5688
1046.21	91.5728	88.4772	91.4103	93.3329	90.5428	88.582
1046.69	91.5126	88.3754	91.3442	93.2873	90.5088	88.5959
1047.17	91.4515	88.2801	91.2761	93.2391	90.4775	88.61
1047.66	91.389	88.1911	91.2067	93.1886	90.4491	88.624
1048.14	91.3251	88.1084	91.137	93.1366	90.4238	88.6377
1048.62	91.2599	88.0319	91.0678	93.0842	90.402	88.651
1049.1	91.1932	87.9611	90.9997	93.0324	90.3837	88.6641
1049.59	91.1253	87.8953	90.933	92.982	90.3685	88.6773
1050.07	91.0562	87.8332	90.8673	92.9332	90.3558	88.6907
1050.55	90.9863	87.7735	90.8021	92.886	90.3446	88.7044
1051.03	90.9157	87.7146	90.7368	92.8399	90.3344	88.7184
1051.51	90.8448	87.6552	90.6708	92.7943	90.3244	88.7326
1052	90.7742	87.5948	90.6041	92.7489	90.3147	88.7467
1052.48	90.7044	87.5329	90.537	92.7034	90.3053	88.7607
1052.96	90.6363	87.47	90.4701	92.6582	90.2966	88.7745
1053.44	90.5704	87.4065	90.4043	92.6139	90.2888	88.7881
1053.92	90.5073	87.3435	90.3402	92.5711	90.2819	88.8015
1054.41	90.4475	87.2819	90.2786	92.5305	90.2757	88.8144
1054.89	90.3913	87.2229	90.2203	92.4927	90.2703	88.8267
1055.37	90.3392	87.1679	90.166	92.4581	90.2659	88.8383
1055.85	90.2916	87.1186	90.1166	92.4271	90.263	88.8489
1056.34	90.2491	87.0769	90.073	92.4005	90.2628	88.8586
1056.82	90.2126	87.0448	90.0365	92.3787	90.2666	88.8676
1057.3	90.1827	87.0241	90.0079	92.3624	90.2758	88.8761
1057.78	90.1602	87.0165	89.9878	92.3519	90.2915	88.8844
1058.26	90.1455	87.0234	89.9768	92.3475	90.3145	88.8928
1058.75	90.139	87.0459	89.9748	92.3488	90.345	88.9013
1059.23	90.1406	87.0845	89.9815	92.3555	90.383	88.9102
1059.71	90.1503	87.1401	89.9964	92.3667	90.4285	88.9194
1060.19	90.1675	87.2134	90.0186	92.3819	90.4814	88.9287
1060.67	90.1917	87.305	90.0473	92.4003	90.5421	88.9378
1061.16	90.2221	87.4155	90.0814	92.4215	90.6106	88.9464
1061.64	90.2577	87.5453	90.1196	92.4453	90.6873	88.954
1062.12	90.2976	87.6942	90.1612	92.4714	90.7724	88.96
1062.6	90.3407	87.8614	90.2051	92.4995	90.8653	88.9641
1063.09	90.3863	88.0458	90.2511	92.5293	90.9657	88.9664
1063.57	90.4342	88.2458	90.2991	92.5604	91.073	88.9672
1064.05	90.4845	88.4594	90.3496	92.5926	91.1864	88.9674
1064.53	90.5379	88.6846	90.4032	92.626	91.3053	88.968
1065.01	90.5953	88.9192	90.4608	92.6609	91.4292	88.97
1065.49	90.6577	89.1611	90.5231	92.6979	91.5576	88.9738
1065.98	90.7258	89.4081	90.591	92.7379	91.6898	88.9797
1066.46	90.8001	89.6582	90.6649	92.7818	91.825	88.9873
1066.94	90.881	89.9096	90.7457	92.8304	91.9621	88.9959
1067.42	90.9685	90.1608	90.8339	92.884	92.1	89.0047
1067.91	91.0629	90.4101	90.9298	92.9427	92.2375	89.0132
1068.39	91.1645	90.6562	91.0339	93.0065	92.3735	89.021
1068.87	91.2738	90.8979	91.146	93.075	92.5074	89.0279
1069.35	91.3914	91.134	91.2661	93.1483	92.6386	89.0343
1069.83	91.5173	91.3631	91.3939	93.2264	92.7669	89.0405
1070.32	91.6517	91.5843	91.5289	93.3093	92.8921	89.0469
1070.8	91.794	91.7967	91.6708	93.3972	93.0142	89.0542
1071.28	91.9429	91.9999	91.8191	93.4901	93.133	89.063
1071.76	92.097	92.1934	91.9729	93.5875	93.2482	89.0735
1072.24	92.2544	92.3771	92.1311	93.6887	93.3595	89.086
1072.73	92.4126	92.5508	92.2917	93.7922	93.4663	89.1004
1073.21	92.5697	92.7143	92.4525	93.8964	93.5682	89.1161
1073.69	92.7234	92.8675	92.6106	93.9995	93.6648	89.1324
1074.17	92.8719	93.0105	92.7633	94.0996	93.7558	89.1484
1074.66	93.0138	93.1436	92.9085	94.1953	93.841	89.1635
1075.14	93.148	93.2672	93.0447	94.2854	93.9203	89.1775
1075.62	93.2738	93.3816	93.1712	94.3691	93.9934	89.1904
1076.1	93.391	93.4872	93.288	94.4459	94.0603	89.2027
1076.58	93.4992	93.5841	93.3953	94.5157	94.1207	89.2147
1077.07	93.5985	93.6725	93.4935	94.5786	94.1747	89.2268
1077.55	93.6892	93.7524	93.5829	94.6349	94.2226	89.239
1078.03	93.7714	93.824	93.6638	94.6851	94.2651	89.251
1078.51	93.8458	93.8882	93.7367	94.7299	94.3029	89.2628
1078.99	93.9132	93.9459	93.8024	94.77	94.3371	89.2745
1079.48	93.9745	93.9983	93.8619	94.8064	94.3688	89.2864
1079.96	94.0305	94.0464	93.9162	94.8396	94.3986	89.2993
1080.44	94.0819	94.0908	93.9664	94.8701	94.4268	89.314
1080.92	94.1294	94.1318	94.0132	94.8985	94.4534	89.331
1081.41	94.1731	94.1693	94.0571	94.9249	94.4783	89.3504
1081.89	94.2133	94.2031	94.0979	94.9497	94.501	89.3716
1082.37	94.2501	94.2331	94.1358	94.9731	94.5213	89.3939
1082.85	94.2839	94.2597	94.1705	94.9952	94.5392	89.4164
1083.33	94.3148	94.2835	94.2023	95.0163	94.555	89.4385
1083.82	94.3433	94.3051	94.2314	95.0365	94.5689	89.4598
1084.3	94.3698	94.3254	94.2582	95.0558	94.5812	89.4804
1084.78	94.3946	94.3448	94.2833	95.0744	94.592	89.5005
1085.26	94.4177	94.3638	94.3069	95.0922	94.6016	89.5203
1085.74	94.4393	94.3823	94.3294	95.1094	94.61	89.5399
1086.23	94.4594	94.4006	94.3511	95.1261	94.6175	89.5593
1086.71	94.4783	94.4188	94.3722	95.1424	94.6245	89.5787
1087.19	94.4962	94.4368	94.3929	95.1583	94.6314	89.598
1087.67	94.5134	94.4549	94.4133	95.1739	94.6385	89.6174
1088.15	94.5301	94.4729	94.4333	95.1888	94.6461	89.6368
1088.64	94.5464	94.4905	94.4527	95.2028	94.6542	89.6563
1089.12	94.5622	94.5073	94.4711	95.2155	94.6626	89.6756
1089.6	94.5772	94.5229	94.488	95.2265	94.6712	89.6944
1090.08	94.5912	94.537	94.5033	95.2354	94.6794	89.712
1090.57	94.6039	94.5495	94.517	95.2422	94.6872	89.7282
1091.05	94.615	94.5606	94.5291	95.2468	94.6945	89.7429
1091.53	94.6245	94.5705	94.54	95.2496	94.7013	89.7564
1092.01	94.6323	94.5794	94.5498	95.2509	94.7078	89.7693
1092.49	94.6384	94.5875	94.5586	95.2513	94.714	89.7821
1092.98	94.6428	94.595	94.5664	95.2514	94.7201	89.7954
1093.46	94.6458	94.6022	94.5731	95.2519	94.7259	89.8092
1093.94	94.6476	94.6095	94.5786	95.2531	94.7314	89.8233
1094.42	94.6485	94.6174	94.5828	95.2552	94.7367	89.8372
1094.9	94.6491	94.6265	94.5858	95.2578	94.7417	89.8504
1095.39	94.6494	94.6375	94.5879	95.2603	94.7464	89.8622
1095.87	94.6499	94.6506	94.589	95.262	94.7508	89.8725
1096.35	94.6502	94.6662	94.5892	95.2621	94.7549	89.881
1096.83	94.6501	94.684	94.5884	95.2602	94.7585	89.8877
1097.32	94.6493	94.7039	94.5867	95.2565	94.7614	89.893
1097.8	94.6478	94.7256	94.5839	95.2515	94.7635	89.8971
1098.28	94.6454	94.7491	94.5805	95.2461	94.7649	89.9005
1098.76	94.6425	94.7741	94.5767	95.241	94.7655	89.9039
1099.24	94.6398	94.8005	94.573	95.2371	94.7656	89.9078
1099.73	94.6377	94.828	94.57	95.2346	94.7653	89.9128
1100.21	94.6365	94.8559	94.5679	95.2334	94.7647	89.9191
1100.69	94.6363	94.8834	94.5667	95.2333	94.7636	89.9267
1101.17	94.6365	94.9095	94.5664	95.2337	94.7618	89.935
1101.65	94.6368	94.9333	94.5668	95.2343	94.7591	89.9436
1102.14	94.6365	94.954	94.5674	95.235	94.7551	89.9518
1102.62	94.6353	94.9712	94.568	95.2354	94.7497	89.9596
1103.1	94.6332	94.9844	94.5682	95.2354	94.7427	89.9668
1103.58	94.6302	94.9935	94.5675	95.2347	94.734	89.9735
1104.07	94.6265	94.9984	94.5656	95.2327	94.7233	89.9799
1104.55	94.6224	94.9993	94.5621	95.2291	94.7105	89.9861
1105.03	94.6178	94.9965	94.5569	95.2236	94.6952	89.9917
1105.51	94.6126	94.9908	94.5501	95.216	94.6773	89.9965
1105.99	94.6067	94.9827	94.542	95.2065	94.6568	90.0001
1106.48	94.5998	94.9732	94.5329	95.1954	94.6341	90.0024
1106.96	94.5919	94.9629	94.5233	95.183	94.6097	90.0037
1107.44	94.5831	94.9524	94.5135	95.1699	94.5843	90.0044
1107.92	94.574	94.9418	94.5037	95.1564	94.5589	90.0054
1108.4	94.5648	94.9312	94.494	95.143	94.534	90.0073
1108.89	94.5561	94.9205	94.4846	95.1302	94.51	90.0106
1109.37	94.5483	94.9098	94.4759	95.1185	94.487	90.0153
1109.85	94.5418	94.899	94.4682	95.1085	94.4649	90.0216
1110.33	94.5368	94.8882	94.4621	95.1004	94.4432	90.0289
1110.82	94.5332	94.8774	94.4581	95.0944	94.4214	90.037
1111.3	94.531	94.8662	94.4561	95.0903	94.3993	90.0454
1111.78	94.5297	94.854	94.456	95.0873	94.3765	90.0538
1112.26	94.5291	94.8402	94.457	95.0846	94.3528	90.0619
1112.74	94.5286	94.8244	94.4584	95.0814	94.3279	90.0693
1113.23	94.5281	94.8064	94.4595	95.077	94.3016	90.0759
1113.71	94.5273	94.7865	94.4598	95.0712	94.274	90.0815
1114.19	94.5265	94.7655	94.4592	95.0643	94.245	90.0862
1114.67	94.5259	94.7443	94.4582	95.0568	94.2146	90.0902
1115.15	94.5261	94.7236	94.4572	95.0495	94.1832	90.094
1115.64	94.5274	94.7038	94.4568	95.043	94.1509	90.0981
1116.12	94.5298	94.685	94.4573	95.0376	94.1181	90.103
1116.6	94.5332	94.6667	94.4591	95.0333	94.0847	90.1089
1117.08	94.5368	94.6484	94.4618	95.0297	94.0505	90.1158
1117.57	94.5399	94.6294	94.4651	95.0263	94.0149	90.1233
1118.05	94.5416	94.6091	94.4684	95.0222	93.9772	90.1312
1118.53	94.5414	94.587	94.471	95.0168	93.9369	90.139
1119.01	94.539	94.5628	94.4723	95.0095	93.8935	90.1462
1119.49	94.5344	94.536	94.4717	94.9999	93.8468	90.1527
1119.97	94.528	94.5063	94.4688	94.9879	93.7972	90.1581
1120.46	94.5203	94.4735	94.4636	94.9734	93.745	90.1623
1120.94	94.5116	94.4373	94.4563	94.9567	93.6907	90.1652
1121.42	94.5024	94.3978	94.4472	94.938	93.6344	90.1671
1121.9	94.4927	94.3548	94.4371	94.9178	93.576	90.1681
1122.39	94.4823	94.3086	94.4262	94.8963	93.5151	90.1686
1122.87	94.471	94.2592	94.4149	94.8738	93.4512	90.1692
1123.35	94.4586	94.2065	94.4033	94.8504	93.384	90.1703
1123.83	94.4449	94.1505	94.3912	94.8263	93.3134	90.1723
1124.32	94.43	94.091	94.3783	94.8018	93.2395	90.1752
1124.8	94.4142	94.0279	94.3647	94.7772	93.1629	90.1788
1125.28	94.3974	93.9613	94.3501	94.7528	93.0841	90.1832
1125.76	94.3801	93.8911	94.3348	94.7287	93.0035	90.1879
1126.24	94.3623	93.8172	94.3188	94.7052	92.9213	90.1926
1126.72	94.3439	93.7394	94.3022	94.6819	92.8373	90.1971
1127.21	94.325	93.6573	94.2848	94.6586	92.7513	90.2013
1127.69	94.3055	93.5705	94.2664	94.635	92.6629	90.205
1128.17	94.2853	93.4785	94.2467	94.6105	92.5718	90.2081
1128.65	94.2646	93.3812	94.2256	94.5849	92.4778	90.2106
1129.14	94.2435	93.2786	94.2032	94.558	92.381	90.2125
1129.62	94.2225	93.171	94.1798	94.53	92.2815	90.214
1130.1	94.2016	93.0587	94.1556	94.5011	92.1796	90.2152
1130.58	94.181	92.9422	94.131	94.4714	92.0753	90.2163
1131.06	94.1606	92.8214	94.1063	94.4414	91.969	90.2172
1131.55	94.1402	92.6962	94.0814	94.4111	91.8609	90.218
1132.03	94.1192	92.5663	94.0563	94.3809	91.7513	90.2184
1132.51	94.0972	92.4312	94.031	94.351	91.6404	90.2183
1132.99	94.0738	92.2909	94.0056	94.3217	91.5286	90.2176
1133.47	94.0488	92.1454	93.9802	94.2932	91.4162	90.2164
1133.96	94.0225	91.9952	93.9553	94.2658	91.3038	90.2152
1134.44	93.9955	91.8409	93.9312	94.2398	91.1916	90.2143
1134.92	93.9685	91.6831	93.9082	94.2152	91.08	90.2144
1135.4	93.9426	91.5222	93.8865	94.192	90.9695	90.2158
1135.89	93.9184	91.3584	93.8659	94.1697	90.8602	90.2185
1136.37	93.8964	91.1915	93.8464	94.1479	90.7522	90.2221
1136.85	93.8764	91.0211	93.8275	94.1261	90.6454	90.2261
1137.33	93.8581	90.8466	93.809	94.104	90.5396	90.2298
1137.81	93.8405	90.6674	93.7908	94.0812	90.4347	90.2324
1138.3	93.823	90.4834	93.7727	94.0579	90.3304	90.2335
1138.78	93.8049	90.2947	93.7545	94.0343	90.2268	90.2328
1139.26	93.7858	90.1016	93.7365	94.0112	90.1243	90.2305
1139.74	93.7659	89.905	93.7185	93.9891	90.0235	90.2268
1140.22	93.7458	89.7059	93.701	93.9687	89.925	90.2221
1140.71	93.7262	89.5054	93.6841	93.9504	89.8297	90.2169
1141.19	93.7078	89.3046	93.6682	93.9342	89.7382	90.2117
1141.67	93.6914	89.1042	93.6538	93.92	89.6509	90.2068
1142.15	93.6771	88.9049	93.641	93.9073	89.5679	90.2026
1142.63	93.6652	88.7068	93.6298	93.8958	89.4891	90.1991
1143.12	93.6554	88.51	93.6203	93.8852	89.4144	90.1965
1143.6	93.6474	88.3144	93.6123	93.8756	89.3434	90.1946
1144.08	93.641	88.12	93.6055	93.867	89.2762	90.1934
1144.56	93.6357	87.9268	93.5999	93.8599	89.2127	90.1932
1145.05	93.6315	87.7354	93.5953	93.8545	89.1532	90.1939
1145.53	93.6279	87.5463	93.5916	93.851	89.0979	90.1957
1146.01	93.6249	87.3603	93.5888	93.8494	89.0469	90.1988
1146.49	93.6221	87.1782	93.5868	93.8494	89.0002	90.2031
1146.97	93.6194	87.0006	93.5854	93.8505	88.9578	90.2083
1147.46	93.6168	86.8282	93.5844	93.8523	88.9193	90.2139
1147.94	93.6145	86.6612	93.5837	93.8544	88.8847	90.2193
1148.42	93.6126	86.5002	93.5833	93.8565	88.8542	90.2241
1148.9	93.6115	86.3455	93.5834	93.8585	88.8277	90.2278
1149.38	93.6116	86.1977	93.5842	93.8605	88.8059	90.2306
1149.87	93.613	86.0578	93.5861	93.8628	88.789	90.2327
1150.35	93.6158	85.9266	93.5891	93.8657	88.7774	90.2345
1150.83	93.62	85.805	93.5934	93.8699	88.7713	90.2366
1151.31	93.6255	85.6937	93.599	93.8757	88.7706	90.2392
1151.8	93.6322	85.5932	93.6055	93.8834	88.7749	90.2426
1152.28	93.6401	85.5039	93.613	93.8931	88.7839	90.2466
1152.76	93.649	85.4261	93.621	93.9043	88.7971	90.251
1153.24	93.6587	85.3601	93.6293	93.9165	88.8143	90.2553
1153.72	93.669	85.3062	93.6376	93.929	88.8356	90.2593
1154.21	93.6795	85.2652	93.6456	93.9409	88.8611	90.2628
1154.69	93.6898	85.2378	93.653	93.9519	88.8913	90.2656
1155.17	93.6995	85.2248	93.6598	93.9619	88.9265	90.2678
1155.65	93.7084	85.2268	93.6658	93.9711	88.967	90.2697
1156.13	93.7165	85.2445	93.6711	93.9799	89.0131	90.2717
1156.62	93.7238	85.2782	93.6757	93.9888	89.0645	90.274
1157.1	93.7304	85.3278	93.6797	93.9979	89.1211	90.2771
1157.58	93.7362	85.393	93.6828	94.007	89.1823	90.2809
1158.06	93.7411	85.4731	93.6848	94.0154	89.2476	90.2855
1158.55	93.7446	85.5672	93.6851	94.0226	89.3164	90.2907
1159.03	93.7463	85.6739	93.6832	94.0278	89.388	90.2962
1159.51	93.7455	85.7922	93.6787	94.0304	89.4617	90.3019
1159.99	93.7418	85.9206	93.6711	94.0302	89.5372	90.3075
1160.47	93.7347	86.0577	93.6601	94.0272	89.6139	90.3131
1160.96	93.7241	86.2023	93.6454	94.0214	89.6912	90.3186
1161.44	93.7098	86.3527	93.6269	94.0129	89.7687	90.3242
1161.92	93.692	86.507	93.6045	94.0018	89.8458	90.3297
1162.4	93.671	86.6633	93.5783	93.9881	89.9217	90.3348
1162.88	93.6472	86.8193	93.5487	93.9722	89.9958	90.3393
1163.37	93.6211	86.9727	93.5163	93.9545	90.0673	90.3428
1163.85	93.5933	87.1214	93.4821	93.9354	90.1355	90.3454
1164.33	93.5644	87.2632	93.447	93.9158	90.1997	90.347
1164.81	93.5352	87.3962	93.4122	93.8962	90.259	90.348
1165.3	93.5061	87.5183	93.3785	93.8773	90.3128	90.3489
1165.78	93.4775	87.6278	93.3465	93.8591	90.3605	90.35
1166.26	93.4498	87.7228	93.3163	93.8419	90.4012	90.3517
1166.74	93.423	87.8017	93.2879	93.8256	90.4345	90.3538
1167.22	93.3971	87.8633	93.2609	93.8098	90.4597	90.3562
1167.71	93.372	87.9066	93.2351	93.7947	90.4767	90.3587
1168.19	93.3475	87.9313	93.2102	93.7801	90.4851	90.3609
1168.67	93.3234	87.9378	93.1861	93.7659	90.485	90.3628
1169.15	93.2996	87.927	93.1629	93.7522	90.4766	90.3643
1169.63	93.276	87.9003	93.1407	93.7389	90.4603	90.3656
1170.12	93.253	87.8598	93.12	93.7259	90.4369	90.3669
1170.6	93.2309	87.8077	93.1009	93.7133	90.4075	90.3684
1171.08	93.2103	87.7471	93.0839	93.7009	90.3733	90.3702
1171.56	93.192	87.6812	93.0694	93.6889	90.3356	90.3725
1172.05	93.1763	87.6135	93.0574	93.6772	90.2958	90.3753
1172.53	93.1636	87.548	93.0482	93.6659	90.255	90.3787
1173.01	93.1541	87.4884	93.0414	93.6548	90.214	90.3825
1173.49	93.1476	87.4382	93.037	93.644	90.1736	90.3866
1173.97	93.1437	87.4005	93.0344	93.6335	90.134	90.3907
1174.46	93.1419	87.3775	93.0333	93.6232	90.0956	90.3943
1174.94	93.1421	87.3707	93.0336	93.6132	90.0587	90.3973
1175.42	93.1439	87.3806	93.035	93.6038	90.0233	90.3996
1175.9	93.1472	87.4067	93.0375	93.5951	89.9896	90.4013
1176.38	93.152	87.4479	93.0411	93.5871	89.9578	90.4028
1176.87	93.1581	87.5017	93.0459	93.5795	89.9275	90.4043
1177.35	93.1655	87.5656	93.0519	93.5723	89.8984	90.4063
1177.83	93.1739	87.6359	93.0589	93.5649	89.8699	90.4088
1178.31	93.183	87.7092	93.0671	93.5572	89.8412	90.4118
1178.8	93.1925	87.7818	93.0765	93.549	89.8113	90.4151
1179.28	93.2023	87.8502	93.0868	93.5403	89.7794	90.4184
1179.76	93.2121	87.9116	93.0982	93.5311	89.7444	90.4215
1180.24	93.2216	87.9634	93.1103	93.5213	89.7054	90.4244
1180.72	93.2306	88.0035	93.1226	93.5105	89.6613	90.4268
1181.2	93.2388	88.0305	93.1347	93.4984	89.6112	90.4289
1181.69	93.2457	88.0431	93.1457	93.4845	89.5544	90.4303
1182.17	93.2511	88.0407	93.1552	93.4684	89.4903	90.4311
1182.65	93.2548	88.0229	93.1627	93.45	89.4191	90.4312
1183.13	93.2569	87.9898	93.168	93.4297	89.341	90.4304
1183.62	93.2573	87.9415	93.171	93.4078	89.2566	90.4289
1184.1	93.256	87.8784	93.1716	93.3849	89.1667	90.4269
1184.58	93.2528	87.8007	93.1699	93.3614	89.072	90.4247
1185.06	93.2474	87.7087	93.1657	93.3375	88.9731	90.4225
1185.54	93.2393	87.6024	93.1588	93.313	88.8702	90.4206
1186.03	93.2282	87.4818	93.1493	93.2876	88.7638	90.4188
1186.51	93.2138	87.3472	93.1371	93.2608	88.6539	90.4172
1186.99	93.1964	87.199	93.1226	93.2323	88.5412	90.4156
1187.47	93.1763	87.038	93.1061	93.202	88.4261	90.414
1187.95	93.1541	86.8654	93.0881	93.17	88.3097	90.4125
1188.44	93.1302	86.6825	93.0689	93.1364	88.1926	90.4112
1188.92	93.1051	86.4908	93.0487	93.1016	88.0758	90.4103
1189.4	93.0789	86.2918	93.0275	93.066	87.9596	90.4099
1189.88	93.0516	86.087	93.0055	93.0301	87.8447	90.4096
1190.37	93.0235	85.8776	92.9828	92.9946	87.7312	90.4094
1190.85	92.9948	85.6653	92.96	92.9604	87.6197	90.4089
1191.33	92.9662	85.4517	92.9376	92.9285	87.5109	90.408
1191.81	92.9387	85.2386	92.9163	92.8998	87.4055	90.4067
1192.29	92.9136	85.0278	92.897	92.8754	87.3044	90.4052
1192.78	92.892	84.821	92.8804	92.8559	87.2084	90.4036
1193.26	92.8749	84.6196	92.8668	92.8415	87.1179	90.4019
1193.74	92.863	84.4246	92.8569	92.8323	87.0332	90.4004
1194.22	92.8564	84.2367	92.8509	92.8281	86.9541	90.3988
1194.7	92.8551	84.0561	92.8489	92.8284	86.8804	90.3969
1195.19	92.8585	83.8827	92.8512	92.8326	86.8119	90.3946
1195.67	92.8658	83.7165	92.8575	92.84	86.7489	90.3919
1196.15	92.8764	83.5572	92.8672	92.85	86.6915	90.3889
1196.63	92.8891	83.4048	92.8797	92.8616	86.64	90.3859
1197.12	92.9032	83.259	92.8939	92.8743	86.5946	90.3829
1197.6	92.9181	83.1198	92.909	92.8872	86.5554	90.3803
1198.08	92.9331	82.9869	92.9242	92.9002	86.5221	90.3779
1198.56	92.9483	82.8604	92.9392	92.9133	86.4944	90.3757
1199.04	92.9635	82.7404	92.9541	92.9268	86.4722	90.3737
1199.53	92.979	82.6273	92.9692	92.9413	86.4553	90.3717
1200.01	92.9951	82.5217	92.9849	92.9574	86.4439	90.3697
1200.49	93.0118	82.424	93.0014	92.9758	86.4383	90.3678
1200.97	93.0294	82.3348	93.019	92.9967	86.4388	90.3661
1201.45	93.0475	82.2544	93.0374	93.0204	86.4458	90.3644
1201.94	93.0662	82.1834	93.0568	93.0469	86.4593	90.3628
1202.42	93.0855	82.1221	93.0772	93.0763	86.4795	90.3613
1202.9	93.1055	82.0714	93.099	93.1087	86.5066	90.3597
1203.38	93.1268	82.0323	93.1227	93.1444	86.5406	90.3582
1203.87	93.15	82.0064	93.1492	93.1837	86.582	90.3568
1204.35	93.1757	81.995	93.1789	93.227	86.6312	90.3554
1204.83	93.2047	81.9995	93.2122	93.2744	86.6883	90.3543
1205.31	93.2373	82.0209	93.2494	93.326	86.7536	90.3534
1205.79	93.2739	82.0595	93.2901	93.3816	86.8269	90.3527
1206.28	93.3142	82.1153	93.3342	93.4408	86.9077	90.3522
1206.76	93.3579	82.1876	93.3811	93.5031	86.9957	90.3519
1207.24	93.4044	82.2754	93.4304	93.5679	87.0901	90.3518
1207.72	93.4532	82.3777	93.4815	93.6347	87.1901	90.3519
1208.2	93.5036	82.4931	93.534	93.7028	87.295	90.3521
1208.69	93.555	82.6201	93.5873	93.7717	87.4041	90.3525
1209.17	93.6072	82.757	93.6411	93.8407	87.5164	90.3527
1209.65	93.6596	82.9023	93.6949	93.9094	87.6312	90.3528
1210.13	93.7121	83.0542	93.7485	93.9771	87.748	90.3527
1210.62	93.7642	83.2112	93.8015	94.0433	87.866	90.3523
1211.1	93.8155	83.3717	93.8536	94.1078	87.9848	90.3516
1211.58	93.8657	83.5345	93.9044	94.1701	88.1042	90.3508
1212.06	93.9144	83.6986	93.9536	94.2301	88.2237	90.3497
1212.54	93.9611	83.8628	94.0011	94.2878	88.3429	90.3484
1213.03	94.0056	84.0262	94.0464	94.3432	88.4616	90.3467
1213.51	94.0479	84.188	94.0895	94.3965	88.5793	90.3444
1213.99	94.0879	84.3474	94.1304	94.4477	88.6956	90.3414
1214.47	94.1259	84.5041	94.1691	94.4969	88.8103	90.3376
1214.95	94.1619	84.6576	94.2054	94.5442	88.9234	90.3331
1215.44	94.1961	84.8079	94.2394	94.5893	89.0349	90.3279
1215.92	94.2284	84.9548	94.2707	94.632	89.1448	90.3223
1216.4	94.2587	85.0985	94.299	94.6719	89.2531	90.3164
1216.88	94.2868	85.2391	94.3242	94.7088	89.3598	90.3102
1217.37	94.3127	85.3767	94.3462	94.7425	89.4648	90.3037
1217.85	94.3364	85.5116	94.3651	94.7731	89.5681	90.2971
1218.33	94.3578	85.6444	94.3812	94.801	89.6697	90.2905
1218.81	94.3773	85.7755	94.3951	94.8265	89.7696	90.2843
1219.29	94.3948	85.9056	94.4069	94.85	89.868	90.2785
1219.78	94.4104	86.0353	94.4169	94.8718	89.9651	90.2734
1220.26	94.4241	86.165	94.4252	94.8921	90.061	90.2691
1220.74	94.4358	86.2954	94.4317	94.9108	90.156	90.2654
1221.22	94.4453	86.4267	94.4362	94.9281	90.2503	90.2619
1221.7	94.4525	86.5594	94.4386	94.9438	90.344	90.2583
1222.19	94.4573	86.694	94.4389	94.9575	90.4372	90.2544
1222.67	94.4596	86.8313	94.4371	94.9694	90.5303	90.2503
1223.15	94.4596	86.9719	94.433	94.9791	90.6234	90.2461
1223.63	94.4573	87.1167	94.4267	94.9866	90.7169	90.242
1224.11	94.453	87.2663	94.4183	94.9921	90.8109	90.2382
1224.6	94.447	87.4214	94.4079	94.9957	90.9054	90.2349
1225.08	94.4397	87.5823	94.3961	94.998	91.0004	90.2319
1225.56	94.4317	87.7496	94.3833	94.9995	91.0959	90.2292
1226.04	94.4233	87.9233	94.3705	95.0007	91.1919	90.2265
1226.53	94.4147	88.1035	94.3583	95.0022	91.2884	90.2237
1227.01	94.4061	88.29	94.3473	95.0042	91.3853	90.2209
1227.49	94.3975	88.4821	94.3379	95.0068	91.4825	90.218
1227.97	94.3886	88.6788	94.3302	95.01	91.5799	90.215
1228.45	94.3795	88.8786	94.3239	95.0133	91.6769	90.2119
1228.94	94.3702	89.0798	94.3189	95.0167	91.7731	90.2085
1229.42	94.3609	89.2808	94.3146	95.0199	91.8677	90.2045
1229.9	94.3515	89.4797	94.3108	95.0229	91.9599	90.2
1230.38	94.3423	89.6753	94.307	95.0256	92.0492	90.1948
1230.86	94.3335	89.8663	94.303	95.0283	92.1351	90.1894
1231.35	94.325	90.052	94.2986	95.031	92.2175	90.1839
1231.83	94.3168	90.232	94.2938	95.0337	92.2963	90.1789
1232.31	94.3089	90.406	94.2887	95.0365	92.3719	90.1746
1232.79	94.3011	90.5741	94.2833	95.0394	92.4446	90.1711
1233.28	94.2933	90.7361	94.2778	95.0424	92.5145	90.1683
1233.76	94.2854	90.8922	94.2722	95.0453	92.5817	90.1661
1234.24	94.277	91.0423	94.2663	95.0481	92.6458	90.1641
1234.72	94.2676	91.1863	94.2595	95.0503	92.7064	90.162
1235.2	94.2567	91.3241	94.2515	95.0519	92.7629	90.1594
1235.68	94.244	91.4557	94.2417	95.0525	92.8147	90.1562
1236.17	94.2292	91.5812	94.2299	95.052	92.8615	90.1521
1236.65	94.2125	91.7009	94.2162	95.0504	92.9036	90.1471
1237.13	94.1941	91.8151	94.201	95.0478	92.9413	90.1414
1237.61	94.1747	91.9243	94.1849	95.0444	92.9753	90.135
1238.1	94.1548	92.0289	94.1684	95.0403	93.0062	90.1283
1238.58	94.1347	92.1291	94.1519	95.0358	93.0346	90.1219
1239.06	94.1147	92.225	94.1354	95.0308	93.0607	90.116
1239.54	94.0949	92.3167	94.1186	95.0255	93.0848	90.111
1240.03	94.0751	92.404	94.1012	95.0199	93.1066	90.1069
1240.51	94.0552	92.487	94.083	95.014	93.1261	90.1038
1240.99	94.035	92.5657	94.0639	95.008	93.1432	90.1013
1241.47	94.0145	92.6401	94.0441	95.0016	93.158	90.0993
1241.95	93.9934	92.7104	94.0237	94.995	93.1705	90.0976
1242.43	93.9717	92.7767	94.0029	94.9879	93.1807	90.0961
1242.92	93.9489	92.839	93.9817	94.9803	93.1887	90.0947
1243.4	93.9251	92.8975	93.96	94.9718	93.1945	90.0935
1243.88	93.8999	92.952	93.9374	94.9624	93.198	90.0924
1244.36	93.8735	93.0028	93.9137	94.952	93.1992	90.0913
1244.85	93.846	93.05	93.8888	94.9408	93.1984	90.0901
1245.33	93.8176	93.0938	93.8627	94.9287	93.1956	90.0888
1245.81	93.7884	93.1343	93.8355	94.9158	93.1911	90.0875
1246.29	93.7585	93.1715	93.8073	94.9022	93.1848	90.0862
1246.77	93.7275	93.2055	93.7782	94.8877	93.1769	90.0853
1247.26	93.6953	93.2363	93.7481	94.8722	93.1672	90.0847
1247.74	93.6615	93.2637	93.7167	94.8557	93.1556	90.0846
1248.22	93.6258	93.288	93.684	94.8382	93.1421	90.085
1248.7	93.5885	93.3094	93.6499	94.8196	93.1268	90.0858
1249.18	93.5496	93.3279	93.6143	94.7999	93.1098	90.0869
1249.67	93.5097	93.344	93.5773	94.7793	93.0914	90.088
1250.15	93.4689	93.3578	93.539	94.7575	93.0718	90.0892
1250.63	93.4276	93.3693	93.4994	94.7345	93.0511	90.0903
1251.11	93.3855	93.3787	93.4586	94.7102	93.0292	90.0915
1251.6	93.3424	93.3861	93.4166	94.6845	93.0059	90.0927
1252.08	93.2979	93.3914	93.3734	94.6574	92.9811	90.094
1252.56	93.2516	93.3947	93.329	94.6293	92.9546	90.0955
1253.04	93.2032	93.3959	93.2834	94.6001	92.9262	90.097
1253.52	93.1526	93.395	93.2364	94.5701	92.8958	90.0985
1254.01	93.0998	93.3918	93.1876	94.5392	92.8635	90.1
1254.49	93.0447	93.386	93.1368	94.5074	92.8291	90.1013
1254.97	92.9876	93.3776	93.0835	94.4745	92.7926	90.1023
1255.45	92.9284	93.3665	93.0275	94.4402	92.7539	90.103
1255.93	92.8674	93.353	92.969	94.4046	92.7129	90.1033
1256.42	92.8045	93.337	92.908	94.3677	92.6696	90.1033
1256.9	92.7396	93.3188	92.845	94.3297	92.6239	90.1032
1257.38	92.6727	93.2983	92.7803	94.2908	92.5758	90.1033
1257.86	92.6035	93.275	92.714	94.2509	92.5252	90.1039
1258.35	92.5316	93.2486	92.6458	94.21	92.4721	90.105
1258.83	92.4567	93.2184	92.5754	94.1677	92.416	90.1068
1259.31	92.3784	93.184	92.5022	94.1236	92.3566	90.1092
1259.79	92.2965	93.145	92.4257	94.0774	92.2938	90.1119
1260.27	92.2108	93.1013	92.3454	94.0289	92.2271	90.1148
1260.76	92.1216	93.0529	92.2613	93.978	92.1567	90.1177
1261.24	92.0289	92.9996	92.1733	93.9247	92.0824	90.1205
1261.72	91.9328	92.9413	92.0818	93.8692	92.0045	90.1233
1262.2	91.8335	92.8779	91.9867	93.8114	91.9232	90.1261
1262.68	91.7308	92.8092	91.8883	93.7517	91.8384	90.1289
1263.17	91.6248	92.7353	91.7866	93.69	91.7502	90.1317
1263.65	91.5152	92.6563	91.6815	93.6265	91.6586	90.1346
1264.13	91.4021	92.5723	91.5731	93.5613	91.5633	90.1372
1264.61	91.2852	92.4836	91.4613	93.4944	91.4642	90.1397
1265.1	91.1643	92.3901	91.346	93.4258	91.3614	90.142
1265.58	91.0392	92.2915	91.2269	93.3554	91.2546	90.1441
1266.06	90.9093	92.1874	91.1035	93.2829	91.144	90.1461
1266.54	90.7744	92.0771	90.9752	93.2079	91.0293	90.1481
1267.02	90.6338	91.96	90.8414	93.1303	90.9106	90.1501
1267.51	90.4874	91.8355	90.7018	93.0498	90.7875	90.152
1267.99	90.3347	91.7033	90.5559	92.9661	90.6602	90.1538
1268.47	90.1757	91.5629	90.4037	92.8793	90.5283	90.1555
1268.95	90.0106	91.4142	90.2453	92.7892	90.3921	90.1569
1269.43	89.8393	91.2569	90.0806	92.6954	90.2515	90.1581
1269.92	89.6617	91.0909	89.9096	92.5978	90.1066	90.159
1270.4	89.4778	90.9159	89.7319	92.4958	89.9573	90.1594
1270.88	89.287	90.7317	89.5471	92.389	89.8038	90.1594
1271.36	89.089	90.5384	89.3547	92.2771	89.6458	90.1588
1271.85	88.8834	90.3358	89.1542	92.1602	89.4834	90.1578
1272.33	88.6698	90.1239	88.9453	92.0381	89.3163	90.1566
1272.81	88.448	89.9024	88.7275	91.9111	89.1447	90.1557
1273.29	88.2178	89.6707	88.5008	91.7794	88.9684	90.1552
1273.77	87.9788	89.4281	88.2648	91.6427	88.7873	90.1558
1274.26	87.7309	89.1738	88.0192	91.5007	88.6013	90.1574
1274.74	87.4733	88.9071	87.7632	91.3524	88.4103	90.1601
1275.22	87.2054	88.627	87.4965	91.197	88.2139	90.1637
1275.7	86.9267	88.3332	87.2184	91.0335	88.0119	90.1679
1276.18	86.6364	88.0248	86.9283	90.8609	87.8042	90.1721
1276.67	86.3339	87.7014	86.6257	90.6788	87.5908	90.1763
1277.15	86.0189	87.3627	86.3103	90.4869	87.3718	90.1801
1277.63	85.6909	87.0079	85.9813	90.2851	87.1476	90.1835
1278.11	85.3497	86.637	85.6384	90.0733	86.9185	90.1864
1278.59	84.9947	86.2495	85.2806	89.8514	86.6848	90.1889
1279.08	84.6253	85.8454	84.9075	89.6189	86.4467	90.191
1279.56	84.2412	85.4245	84.5182	89.3753	86.2043	90.1928
1280.04	83.8417	84.9868	84.1124	89.1199	85.9578	90.1942
1280.52	83.4266	84.5322	83.6896	88.852	85.7072	90.1954
1281.01	82.9955	84.0607	83.2495	88.571	85.4527	90.1963
1281.49	82.5486	83.572	82.7921	88.2764	85.1946	90.1971
1281.97	82.0854	83.0663	82.3171	87.9682	84.9331	90.1979
1282.45	81.6059	82.5438	81.8241	87.646	84.6686	90.1986
1282.93	81.1098	82.0049	81.313	87.3099	84.4013	90.1994
1283.42	80.5968	81.4507	80.7837	86.9596	84.1318	90.2003
1283.9	80.0668	80.8819	80.2362	86.5951	83.8606	90.2015
1284.38	79.5202	80.2999	79.6711	86.2163	83.5884	90.2031
1284.86	78.9579	79.7058	79.0892	85.8233	83.3161	90.2051
1285.34	78.3807	79.1006	78.4916	85.4161	83.0441	90.2075
1285.83	77.79	78.4851	77.8793	84.995	82.7731	90.21
1286.31	77.1869	77.8602	77.2532	84.5603	82.5034	90.2125
1286.79	76.5724	77.2267	76.614	84.1121	82.2349	90.2147
1287.27	75.9473	76.5855	75.9623	83.6509	81.968	90.2164
1287.76	75.3125	75.9379	75.2986	83.177	81.7028	90.2178
1288.24	74.6692	75.2854	74.624	82.6911	81.4399	90.2191
1288.72	74.0189	74.6297	73.9398	82.1938	81.1803	90.2208
1289.2	73.3637	73.9726	73.2477	81.6863	80.9247	90.223
1289.68	72.7059	73.3158	72.5498	81.1699	80.6738	90.2259
1290.16	72.048	72.6606	71.8485	80.646	80.4281	90.2294
1290.65	71.393	72.0082	71.1465	80.1163	80.1875	90.2331
1291.13	70.7438	71.3599	70.4468	79.5827	79.9521	90.2366
1291.61	70.1044	70.7173	69.7534	79.0478	79.7219	90.2396
1292.09	69.4794	70.0823	69.0709	78.5149	79.4974	90.2421
1292.58	68.8744	69.4578	68.4051	77.9881	79.2796	90.244
1293.06	68.2963	68.8466	67.7627	77.4722	79.0698	90.2459
1293.54	67.7522	68.2521	67.1507	76.9725	78.8695	90.248
1294.02	67.2496	67.6773	66.5765	76.4947	78.6798	90.2507
1294.51	66.7962	67.1251	66.0476	76.0443	78.5018	90.254
1294.99	66.3989	66.5983	65.5715	75.627	78.3362	90.2577
1295.47	66.0649	66.0996	65.1558	75.2484	78.1839	90.2614
1295.95	65.8007	65.6321	64.8083	74.9141	78.0458	90.2647
1296.43	65.6128	65.1995	64.5366	74.6298	77.9234	90.2672
1296.91	65.5066	64.8051	64.3476	74.4008	77.8185	90.2689
1297.4	65.4869	64.4522	64.2472	74.2319	77.7327	90.2697
1297.88	65.5564	64.1437	64.2396	74.1274	77.6678	90.2699
1298.36	65.7166	63.8815	64.3269	74.0898	77.6249	90.2698
1298.84	65.9669	63.6666	64.5098	74.1209	77.6046	90.2697
1299.33	66.3058	63.4995	64.7874	74.2212	77.6073	90.2696
1299.81	66.7304	63.3805	65.1576	74.3902	77.6329	90.2697
1300.29	67.2369	63.3092	65.6172	74.6265	77.6817	90.27
1300.77	67.8207	63.2851	66.162	74.9278	77.7535	90.2705
1301.25	68.476	63.307	66.7865	75.2906	77.8482	90.271
1301.74	69.196	63.3732	67.4839	75.7108	77.9653	90.2715
1302.22	69.9732	63.4812	68.2465	76.1832	78.1039	90.2719
1302.7	70.7994	63.6284	69.0657	76.7022	78.263	90.2721
1303.18	71.6665	63.8126	69.9332	77.2621	78.4412	90.272
1303.66	72.5666	64.0318	70.8407	77.857	78.6373	90.2715
1304.15	73.4923	64.2848	71.7806	78.4814	78.8503	90.2703
1304.63	74.4363	64.5711	72.7454	79.13	79.079	90.2685
1305.11	75.3919	64.8904	73.7278	79.7974	79.3229	90.2657
1305.59	76.3523	65.2429	74.721	80.4783	79.5809	90.2622
1306.08	77.3114	65.6289	75.7178	81.1678	79.8526	90.2579
1306.56	78.2634	66.0494	76.712	81.8608	80.1375	90.2532
1307.04	79.2034	66.5056	77.6976	82.553	80.4354	90.2482
1307.52	80.127	66.9998	78.6697	83.2402	80.7466	90.2433
1308	81.0305	67.5346	79.6239	83.9189	81.0717	90.2386
1308.49	81.9106	68.1125	80.5561	84.5856	81.4112	90.2342
1308.97	82.7639	68.7354	81.4627	85.2372	81.7659	90.23
1309.45	83.5876	69.4042	82.3403	85.8709	82.1359	90.2261
1309.93	84.3787	70.1182	83.1855	86.4838	82.5209	90.2225
1310.41	85.1349	70.8752	83.9955	87.0739	82.9201	90.2192
1310.9	85.8542	71.6717	84.768	87.6391	83.3321	90.2164
1311.38	86.5352	72.5025	85.5014	88.1778	83.7548	90.2141
1311.86	87.1768	73.361	86.1946	88.6887	84.1855	90.2124
1312.34	87.7787	74.2393	86.847	89.171	84.6211	90.2108
1312.83	88.3405	75.1281	87.4583	89.6238	85.0577	90.2091
1313.31	88.8628	76.0173	88.0289	90.0468	85.4911	90.207
1313.79	89.3465	76.8966	88.5594	90.4403	85.9174	90.2039
1314.27	89.7934	77.7563	89.0512	90.8051	86.3325	90.2001
1314.75	90.2054	78.5879	89.506	91.1422	86.7335	90.1957
1315.24	90.5849	79.3844	89.9258	91.4533	87.1177	90.1912
1315.72	90.9341	80.1409	90.3124	91.7399	87.4836	90.1873
1316.2	91.255	80.854	90.6677	92.0036	87.83	90.1844
1316.68	91.5489	81.5219	90.9935	92.2456	88.1561	90.1827
1317.16	91.8169	82.1439	91.2911	92.4671	88.4614	90.182
1317.65	92.0601	82.7204	91.562	92.669	88.7457	90.1821
1318.13	92.2794	83.2524	91.8077	92.8524	89.0088	90.1825
1318.61	92.476	83.7415	92.0299	93.0182	89.2507	90.1829
1319.09	92.6515	84.1895	92.2301	93.1676	89.4719	90.1832
1319.58	92.8073	84.5982	92.41	93.3016	89.6727	90.1835
1320.06	92.9452	84.9691	92.5709	93.4211	89.8538	90.184
1320.54	93.0667	85.3035	92.7139	93.5271	90.016	90.1848
1321.02	93.1731	85.6025	92.8401	93.6203	90.1598	90.1859
1321.5	93.2657	85.8671	92.9506	93.7017	90.2858	90.1872
1321.99	93.3454	86.0983	93.0464	93.772	90.3948	90.1884
1322.47	93.4133	86.2976	93.1287	93.832	90.4872	90.1892
1322.95	93.4701	86.4664	93.1985	93.8825	90.5638	90.1894
1323.43	93.5168	86.6066	93.2571	93.9243	90.6254	90.189
1323.91	93.5541	86.7199	93.3056	93.9581	90.6731	90.1883
1324.4	93.5828	86.8084	93.3447	93.9847	90.7081	90.1874
1324.88	93.604	86.8741	93.3756	94.0049	90.7315	90.1867
1325.36	93.6185	86.9194	93.399	94.0196	90.7449	90.1861
1325.84	93.6276	86.9467	93.416	94.0297	90.7495	90.1858
1326.33	93.632	86.9587	93.4276	94.0362	90.7468	90.1858
1326.81	93.6326	86.9582	93.435	94.0396	90.7383	90.186
1327.29	93.63	86.9477	93.4388	94.0407	90.7251	90.186
1327.77	93.6244	86.9302	93.4396	94.0398	90.7086	90.1858
1328.25	93.6163	86.9081	93.4379	94.0373	90.69	90.185
1328.73	93.6057	86.8837	93.4337	94.0332	90.6702	90.1834
1329.22	93.5929	86.8591	93.4271	94.0277	90.6501	90.181
1329.7	93.5783	86.8361	93.4181	94.0209	90.6306	90.1777
1330.18	93.5621	86.8165	93.4069	94.0128	90.6123	90.1737
1330.66	93.5447	86.8016	93.3937	94.0036	90.5958	90.1696
1331.15	93.5262	86.7928	93.3787	93.9933	90.5815	90.1655
1331.63	93.5068	86.791	93.3623	93.9821	90.5698	90.162
1332.11	93.4864	86.7968	93.3448	93.9702	90.5612	90.1593
1332.59	93.4653	86.8108	93.3267	93.9578	90.5561	90.1572
1333.08	93.4436	86.8333	93.3085	93.9454	90.5549	90.1557
1333.56	93.422	86.8643	93.2906	93.9336	90.5578	90.1544
1334.04	93.4007	86.9039	93.2733	93.9227	90.5652	90.153
1334.52	93.3803	86.9517	93.2568	93.9129	90.5771	90.1512
1335	93.3612	87.0072	93.2413	93.9045	90.5933	90.1486
1335.48	93.3435	87.0696	93.2268	93.8975	90.6133	90.1453
1335.97	93.3277	87.1376	93.2135	93.8918	90.6366	90.1411
1336.45	93.3139	87.2103	93.2017	93.8876	90.6625	90.1363
1336.93	93.3026	87.2864	93.1922	93.8851	90.6903	90.131
1337.41	93.2944	87.365	93.1855	93.8844	90.7197	90.1256
1337.9	93.2898	87.4453	93.1825	93.8859	90.7504	90.1203
1338.38	93.2892	87.5269	93.1838	93.8897	90.7823	90.1157
1338.86	93.2929	87.6093	93.1894	93.8957	90.8155	90.112
1339.34	93.3007	87.692	93.1992	93.9036	90.8501	90.1096
1339.82	93.3121	87.7746	93.2127	93.9131	90.8863	90.1082
1340.31	93.3264	87.8567	93.2291	93.9238	90.9238	90.1077
1340.79	93.3429	87.9377	93.2476	93.9353	90.9627	90.1076
1341.27	93.3607	88.0175	93.2676	93.9475	91.0027	90.1074
1341.75	93.3795	88.0958	93.2883	93.9602	91.0436	90.1066
1342.23	93.3985	88.1728	93.3092	93.9733	91.0852	90.1051
1342.72	93.4174	88.2487	93.3298	93.9867	91.1272	90.1025
1343.2	93.4358	88.3236	93.3496	94.0004	91.1694	90.0991
1343.68	93.4533	88.3978	93.3686	94.0146	91.2116	90.0947
1344.16	93.4702	88.4718	93.3868	94.0293	91.2539	90.0894
1344.65	93.4867	88.546	93.4049	94.0449	91.2964	90.0831
1345.13	93.5037	88.621	93.4236	94.062	91.3396	90.0759
1345.61	93.5219	88.6973	93.4438	94.0808	91.3838	90.0678
1346.09	93.5421	88.7754	93.4662	94.1017	91.4296	90.0592
1346.57	93.5651	88.8556	93.4913	94.1248	91.4775	90.0502
1347.06	93.591	88.9378	93.519	94.1497	91.5277	90.0412
1347.54	93.6197	89.022	93.5492	94.1762	91.5802	90.0325
1348.02	93.6513	89.1081	93.5816	94.2041	91.635	90.0241
1348.5	93.6853	89.1959	93.616	94.2331	91.692	90.0161
1348.98	93.7217	89.2858	93.6524	94.2634	91.7509	90.0087
1349.47	93.7606	89.3777	93.6913	94.2949	91.8116	90.0018
1349.95	93.8018	89.4719	93.7327	94.3275	91.8736	89.9955
1350.43	93.8452	89.5683	93.7767	94.3611	91.9367	89.9899
1350.91	93.8904	89.6663	93.8231	94.395	92.0002	89.9849
1351.39	93.9367	89.7653	93.8711	94.4288	92.0636	89.9804
1351.88	93.9837	89.8645	93.9201	94.4619	92.1261	89.9761
1352.36	94.0307	89.9631	93.9693	94.4938	92.1876	89.9718
1352.84	94.0776	90.0608	94.018	94.5246	92.2477	89.9671
1353.32	94.1241	90.1573	94.0659	94.5543	92.3068	89.9623
1353.81	94.1703	90.2527	94.1124	94.5829	92.3649	89.9573
1354.29	94.2159	90.3468	94.1571	94.6106	92.4225	89.9526
1354.77	94.2604	90.4397	94.1998	94.6373	92.4796	89.9484
1355.25	94.3032	90.5311	94.2398	94.6625	92.536	89.9448
1355.73	94.3435	90.6207	94.2767	94.6859	92.5916	89.9416
1356.22	94.3806	90.7083	94.3103	94.7073	92.6459	89.9386
1356.7	94.4141	90.7936	94.3404	94.7262	92.6984	89.935
1357.18	94.4436	90.8764	94.3672	94.7428	92.7488	89.9303
1357.66	94.469	90.9566	94.3905	94.757	92.7968	89.9241
1358.14	94.4903	91.0338	94.4105	94.7688	92.8421	89.9163
1358.63	94.5074	91.1075	94.4268	94.7783	92.8843	89.9069
1359.11	94.5205	91.1774	94.4394	94.7854	92.923	89.8961
1359.59	94.5297	91.2428	94.4485	94.7902	92.9578	89.8844
1360.07	94.5352	91.3038	94.4544	94.7928	92.9888	89.872
1360.56	94.5377	91.3602	94.4578	94.7933	93.0158	89.8593
1361.04	94.5379	91.4124	94.4595	94.7921	93.0395	89.8465
1361.52	94.5365	91.4607	94.4601	94.7894	93.0603	89.8339
1362	94.534	91.505	94.4599	94.7855	93.0788	89.822
1362.48	94.5307	91.5454	94.4588	94.7805	93.0955	89.8108
1362.97	94.5267	91.5814	94.4562	94.7743	93.1103	89.8007
[truncated: 5,470 more rows]

## Sheet: Supplementary Fig.9
	Sinulated_MOF-919		As-MOF-919		C1		C2		C3		C4
1.8	0.01895	1.80706	1.11673	1.80706	2.12902	1.80706	3.63502	1.80706	4.62241	1.80706	5.63339
1.82	0.02048	1.81934	1.11656	1.81729	2.12773	1.81729	3.62986	1.81729	4.61932	1.81729	5.61929
1.84	0.02251	1.83162	1.11932	1.82752	2.12727	1.82752	3.62224	1.82752	4.60335	1.82752	5.61576
1.86	0.02478	1.8439	1.11544	1.83776	2.13485	1.83776	3.62157	1.83776	4.60332	1.83776	5.60463
1.88	0.02757	1.85617	1.12213	1.84799	2.1328	1.84799	3.59957	1.84799	4.5958	1.84799	5.59833
1.9	0.03104	1.86845	1.12204	1.85822	2.13273	1.85822	3.58986	1.85822	4.58786	1.85822	5.59216
1.92	0.03539	1.88073	1.12747	1.86845	2.1353	1.86845	3.59379	1.86845	4.58572	1.86845	5.57754
1.94	0.04097	1.89301	1.12952	1.87868	2.13894	1.87868	3.60399	1.87868	4.57758	1.87868	5.57551
1.96	0.04826	1.90529	1.12805	1.88892	2.13977	1.88892	3.5898	1.88892	4.57621	1.88892	5.56328
1.98	0.05809	1.91757	1.13353	1.89915	2.13909	1.89915	3.58071	1.89915	4.56916	1.89915	5.56332
2	0.07193	1.92984	1.13906	1.90938	2.14258	1.90938	3.57616	1.90938	4.56242	1.90938	5.55987
2.02	0.09271	1.94212	1.14218	1.91961	2.14205	1.91961	3.58943	1.91961	4.55079	1.91961	5.5381
2.04	0.12613	1.9544	1.15006	1.92984	2.14083	1.92984	3.56873	1.92984	4.54068	1.92984	5.5511
2.06	0.18203	1.96668	1.15064	1.94008	2.15727	1.94008	3.56879	1.94008	4.54282	1.94008	5.53534
2.08	0.27368	1.97896	1.15131	1.95031	2.15341	1.95031	3.5584	1.95031	4.54238	1.95031	5.53517
2.1	0.41086	1.99124	1.15532	1.96054	2.16098	1.96054	3.55828	1.96054	4.5439	1.96054	5.52453
2.12	0.57196	2.00351	1.15888	1.97077	2.16697	1.97077	3.54126	1.97077	4.53637	1.97077	5.51962
2.14	0.65346	2.01579	1.16806	1.981	2.16795	1.981	3.54636	1.981	4.53185	1.981	5.51239
2.16	0.56794	2.02807	1.16993	1.99124	2.16735	1.99124	3.54396	1.99124	4.52077	1.99124	5.50682
2.18	0.4103	2.04035	1.18308	2.00147	2.17182	2.00147	3.55195	2.00147	4.52109	2.00147	5.50102
2.2	0.27974	2.05263	1.18339	2.0117	2.18447	2.0117	3.54402	2.0117	4.52106	2.0117	5.49659
2.22	0.19496	2.06491	1.198	2.02193	2.1822	2.02193	3.53794	2.02193	4.51506	2.02193	5.49549
2.24	0.1459	2.07718	1.1948	2.03216	2.19561	2.03216	3.54421	2.03216	4.51839	2.03216	5.4909
2.26	0.11936	2.08946	1.21208	2.0424	2.18803	2.0424	3.54108	2.0424	4.51372	2.0424	5.48444
2.28	0.10618	2.10174	1.2181	2.05263	2.19644	2.05263	3.52713	2.05263	4.5188	2.05263	5.47315
2.3	0.1013	2.11402	1.22991	2.06286	2.19659	2.06286	3.53038	2.06286	4.51423	2.06286	5.47494
2.32	0.10254	2.1263	1.23307	2.07309	2.19742	2.07309	3.52866	2.07309	4.51235	2.07309	5.47827
2.34	0.10949	2.13858	1.24644	2.08332	2.20379	2.08332	3.52866	2.08332	4.50736	2.08332	5.46828
2.36	0.12307	2.15085	1.25708	2.09356	2.21341	2.09356	3.54531	2.09356	4.49006	2.09356	5.47141
2.38	0.14601	2.16313	1.26702	2.10379	2.22432	2.10379	3.538	2.10379	4.51069	2.10379	5.45743
2.4	0.18432	2.17541	1.2864	2.11402	2.22462	2.11402	3.5388	2.11402	4.51078	2.11402	5.45256
2.42	0.24945	2.18769	1.30204	2.12425	2.24068	2.12425	3.53923	2.12425	4.4993	2.12425	5.45398
2.44	0.35918	2.19997	1.30814	2.13448	2.24773	2.13448	3.54949	2.13448	4.51464	2.13448	5.4608
2.46	0.53365	2.21225	1.3224	2.14472	2.2547	2.14472	3.53063	2.14472	4.51164	2.14472	5.45556
2.48	0.77154	2.22453	1.3408	2.15495	2.26076	2.15495	3.54759	2.15495	4.51431	2.15495	5.4459
2.5	0.98596	2.2368	1.3621	2.16518	2.26856	2.16518	3.55103	2.16518	4.51327	2.16518	5.45179
2.52	1	2.24908	1.37328	2.17541	2.26932	2.17541	3.54876	2.17541	4.51586	2.17541	5.45784
2.54	0.84097	2.26136	1.39079	2.18564	2.28652	2.18564	3.55558	2.18564	4.51812	2.18564	5.4476
2.56	0.70381	2.27364	1.41009	2.19588	2.29144	2.19588	3.56313	2.19588	4.50986	2.19588	5.43855
2.58	0.67303	2.28592	1.42617	2.20611	2.3103	2.20611	3.56891	2.20611	4.52722	2.20611	5.44249
2.6	0.72709	2.2982	1.44368	2.21634	2.32629	2.21634	3.57008	2.21634	4.52243	2.21634	5.44931
2.62	0.75102	2.31047	1.46128	2.22657	2.32333	2.22657	3.57051	2.22657	4.5337	2.22657	5.44545
2.64	0.6383	2.32275	1.45843	2.2368	2.34917	2.2368	3.57966	2.2368	4.54342	2.2368	5.43903
2.66	0.46318	2.33503	1.46761	2.24704	2.36636	2.24704	3.59312	2.24704	4.54651	2.24704	5.4411
2.68	0.31852	2.34731	1.47402	2.25727	2.3672	2.25727	3.58931	2.25727	4.54957	2.25727	5.44606
2.7	0.22173	2.35959	1.47166	2.2675	2.38902	2.2675	3.60664	2.2675	4.55198	2.2675	5.44314
2.72	0.16195	2.37187	1.46293	2.27773	2.41045	2.27773	3.60768	2.27773	4.56396	2.27773	5.44517
2.74	0.12565	2.38414	1.46868	2.28796	2.40985	2.28796	3.61266	2.28796	4.55787	2.28796	5.44066
2.76	0.10298	2.39642	1.45923	2.2982	2.44098	2.2982	3.6408	2.2982	4.5711	2.2982	5.44423
2.78	0.08825	2.4087	1.46346	2.30843	2.45621	2.30843	3.64074	2.30843	4.58668	2.30843	5.44151
2.8	0.07826	2.42098	1.46101	2.31866	2.47038	2.31866	3.6529	2.31866	4.59446	2.31866	5.45211
2.82	0.07221	2.43326	1.45741	2.32889	2.47379	2.32889	3.65352	2.32889	4.59765	2.32889	5.44472
2.84	0.06931	2.44554	1.46324	2.33912	2.49098	2.33912	3.65309	2.33912	4.60127	2.33912	5.44703
2.86	0.06917	2.45781	1.47175	2.34936	2.49553	2.34936	3.67201	2.34936	4.61281	2.34936	5.44736
2.88	0.07232	2.47009	1.48378	2.35959	2.49008	2.35959	3.66845	2.35959	4.60719	2.35959	5.4379
2.9	0.08003	2.48237	1.50441	2.36982	2.50348	2.36982	3.66826	2.36982	4.6107	2.36982	5.43225
2.92	0.09512	2.49465	1.5164	2.38005	2.51932	2.38005	3.67177	2.38005	4.60873	2.38005	5.4292
2.94	0.12293	2.50693	1.53114	2.39028	2.50189	2.39028	3.66728	2.39028	4.60442	2.39028	5.42721
2.96	0.17149	2.51921	1.55757	2.40052	2.49439	2.40052	3.63926	2.40052	4.59286	2.40052	5.42868
2.98	0.24878	2.53149	1.57494	2.41075	2.5003	2.41075	3.64178	2.41075	4.58614	2.41075	5.40873
3	0.35069	2.54376	1.60266	2.42098	2.49795	2.42098	3.64473	2.42098	4.57695	2.42098	5.4093
3.02	0.42886	2.55604	1.64008	2.43121	2.49258	2.43121	3.62796	2.43121	4.56729	2.43121	5.39976
3.04	0.40449	2.56832	1.66962	2.44144	2.48545	2.44144	3.61905	2.44144	4.56283	2.44144	5.395
3.06	0.30555	2.5806	1.69925	2.45168	2.47068	2.45168	3.6075	2.45168	4.55005	2.45168	5.38574
3.08	0.21047	2.59288	1.73637	2.46191	2.49295	2.46191	3.60307	2.46191	4.54538	2.46191	5.38278
3.1	0.14493	2.60516	1.78132	2.47214	2.48409	2.47214	3.59693	2.47214	4.53878	2.47214	5.38318
3.12	0.10535	2.61743	1.83078	2.48237	2.48682	2.48237	3.60522	2.48237	4.53857	2.48237	5.36901
3.14	0.08326	2.62971	1.8564	2.4926	2.50242	2.4926	3.59533	2.4926	4.54077	2.4926	5.38115
3.16	0.07198	2.64199	1.89645	2.50284	2.50265	2.50284	3.61198	2.50284	4.5353	2.50284	5.37076
3.18	0.06805	2.65427	1.92047	2.51307	2.52826	2.51307	3.6102	2.51307	4.53608	2.51307	5.37425
3.2	0.07092	2.66655	1.95429	2.5233	2.53136	2.5233	3.62329	2.5233	4.54446	2.5233	5.36836
3.22	0.08237	2.67883	1.97732	2.53353	2.54773	2.53353	3.61862	2.53353	4.54604	2.53353	5.37656
3.24	0.1056	2.6911	2	2.54376	2.55924	2.54376	3.63588	2.54376	4.55555	2.54376	5.37835
3.26	0.14262	2.70338	1.99448	2.554	2.57235	2.554	3.63349	2.554	4.56179	2.554	5.38371
3.28	0.18525	2.71566	1.99127	2.56423	2.60644	2.56423	3.65579	2.56423	4.56283	2.56423	5.38777
3.3	0.20163	2.72794	1.96863	2.57446	2.61098	2.57446	3.67564	2.57446	4.58656	2.57446	5.38457
3.32	0.17134	2.74022	1.93642	2.58469	2.63932	2.58469	3.68178	2.58469	4.59253	2.58469	5.38339
3.34	0.12479	2.7525	1.90621	2.59492	2.6625	2.59492	3.69929	2.59492	4.59675	2.59492	5.39391
3.36	0.08739	2.76477	1.85395	2.60516	2.69068	2.60516	3.72442	2.60516	4.62193	2.60516	5.39484
3.38	0.06297	2.77705	1.80997	2.61539	2.71848	2.61539	3.73358	2.61539	4.63784	2.61539	5.40979
3.4	0.04829	2.78933	1.76813	2.62562	2.73992	2.62562	3.75767	2.62562	4.64744	2.62562	5.40171
3.42	0.03965	2.80161	1.72215	2.63585	2.76545	2.63585	3.78538	2.63585	4.6637	2.63585	5.41162
3.44	0.03447	2.81389	1.67996	2.64608	2.81121	2.64608	3.80528	2.64608	4.68428	2.64608	5.4145
3.46	0.0313	2.82617	1.63928	2.65632	2.82947	2.65632	3.82114	2.65632	4.69742	2.65632	5.42665
3.48	0.02943	2.83844	1.59138	2.66655	2.86098	2.66655	3.84873	2.66655	4.72831	2.66655	5.42132
3.5	0.02852	2.85072	1.54028	2.67678	2.87985	2.67678	3.85849	2.67678	4.73996	2.67678	5.42998
3.52	0.02853	2.863	1.49652	2.68701	2.92917	2.68701	3.87656	2.68701	4.76077	2.68701	5.43623
3.54	0.02932	2.87528	1.45322	2.69724	2.95621	2.69724	3.89487	2.69724	4.76987	2.69724	5.44854
3.56	0.03111	2.88756	1.40706	2.70748	2.95705	2.70748	3.90525	2.70748	4.77534	2.70748	5.44062
3.58	0.03429	2.89984	1.38367	2.71771	2.98258	2.71771	3.93628	2.71771	4.79421	2.71771	5.4394
3.6	0.03911	2.91212	1.34735	2.72794	2.98803	2.72794	3.93284	2.72794	4.80837	2.72794	5.43375
3.62	0.04837	2.92439	1.32062	2.73817	3	2.73817	3.92854	2.73817	4.80233	2.73817	5.43566
3.64	0.06382	2.93667	1.30115	2.7484	2.98682	2.7484	3.92184	2.7484	4.79047	2.7484	5.42206
3.66	0.08784	2.94895	1.27838	2.75864	2.99091	2.75864	3.90065	2.75864	4.78524	2.75864	5.4078
3.68	0.11943	2.96123	1.26212	2.76887	2.94962	2.76887	3.88166	2.76887	4.77766	2.76887	5.39606
3.7	0.14486	2.97351	1.24831	2.7791	2.9272	2.7791	3.85892	2.7791	4.75149	2.7791	5.39634
3.72	0.14178	2.98579	1.24096	2.78933	2.88235	2.78933	3.82624	2.78933	4.72376	2.78933	5.37465
3.74	0.11794	2.99806	1.23775	2.79956	2.8622	2.79956	3.79803	2.79956	4.69542	2.79956	5.35309
3.76	0.09654	3.01034	1.24047	2.8098	2.81136	2.8098	3.75232	2.8098	4.66879	2.8098	5.34184
3.78	0.086	3.02262	1.23285	2.82003	2.78568	2.82003	3.73696	2.82003	4.6321	2.82003	5.32234
3.8	0.0869	3.0349	1.23053	2.83026	2.75311	2.83026	3.69954	2.83026	4.60746	2.83026	5.31194
3.82	0.09993	3.04718	1.22616	2.84049	2.70636	2.84049	3.66697	2.84049	4.58076	2.84049	5.30719
3.84	0.12904	3.05946	1.23008	2.85072	2.68947	2.85072	3.63207	2.85072	4.54942	2.85072	5.2866
3.86	0.18248	3.07173	1.23378	2.86096	2.64705	2.86096	3.59103	2.86096	4.51863	2.86096	5.26795
3.88	0.27049	3.08401	1.23539	2.87119	2.60371	2.87119	3.56393	2.87119	4.493	2.87119	5.25268
3.9	0.39439	3.09629	1.24247	2.88142	2.57	2.88142	3.52854	2.88142	4.46443	2.88142	5.23887
3.92	0.51118	3.10857	1.24568	2.89165	2.52417	2.89165	3.48639	2.89165	4.43431	2.89165	5.23107
3.94	0.518	3.12085	1.24742	2.90188	2.48856	2.90188	3.45905	2.90188	4.4105	2.90188	5.20942
3.96	0.4065	3.13313	1.2484	2.91212	2.45644	2.91212	3.42777	2.91212	4.37135	2.91212	5.19919
3.98	0.27929	3.1454	1.25593	2.92235	2.42045	2.92235	3.38206	2.92235	4.3462	2.92235	5.18416
4	0.18537	3.15768	1.26265	2.93258	2.38545	2.93258	3.36215	2.93258	4.3266	2.93258	5.17811
4.02	0.12712	3.16996	1.27397	2.94281	2.36955	2.94281	3.34249	2.94281	4.30131	2.94281	5.1671
4.04	0.09298	3.18224	1.27669	2.95304	2.33311	2.95304	3.31177	2.95304	4.28811	2.95304	5.15764
4.06	0.0732	3.19452	1.28034	2.96328	2.31197	2.96328	3.29321	2.96328	4.26075	2.96328	5.14842
4.08	0.06091	3.2068	1.27477	2.97351	2.30159	2.97351	3.28172	2.97351	4.2508	2.97351	5.14184
4.1	0.05401	3.21908	1.26813	2.98374	2.28682	2.98374	3.26747	2.98374	4.23644	2.98374	5.13294
4.12	0.05038	3.23135	1.2627	2.99397	2.27288	2.99397	3.25278	2.99397	4.22279	2.99397	5.12989
4.14	0.04948	3.24363	1.26635	3.0042	2.2675	3.0042	3.23816	3.0042	4.21717	3.0042	5.12725
4.16	0.05149	3.25591	1.25192	3.01444	2.25167	3.01444	3.2373	3.01444	4.20281	3.01444	5.12242
4.18	0.05739	3.26819	1.2394	3.02467	2.2503	3.02467	3.23097	3.02467	4.19826	3.02467	5.1156
4.2	0.06924	3.28047	1.23102	3.0349	2.24205	3.0349	3.21831	3.0349	4.18976	3.0349	5.10999
4.22	0.08997	3.29275	1.21609	3.04513	2.24311	3.04513	3.21745	3.04513	4.18352	3.04513	5.11247
4.24	0.12184	3.30502	1.20576	3.05536	2.23432	3.05536	3.211	3.05536	4.18578	3.05536	5.10516
4.26	0.16025	3.3173	1.19693	3.0656	2.22417	3.0656	3.21026	3.0656	4.17894	3.0656	5.10776
4.28	0.18243	3.32958	1.1845	3.07583	2.22371	3.07583	3.1984	3.07583	4.1804	3.07583	5.10597
4.3	0.16886	3.34186	1.18914	3.08606	2.22515	3.08606	3.20258	3.08606	4.1749	3.08606	5.10264
4.32	0.14132	3.35414	1.18103	3.09629	2.23424	3.09629	3.19373	3.09629	4.1732	3.09629	5.09675
4.34	0.12375	3.36642	1.17893	3.10652	2.22295	3.10652	3.2027	3.10652	4.17323	3.10652	5.10093
4.36	0.12349	3.37869	1.17836	3.11676	2.23333	3.11676	3.21008	3.11676	4.17082	3.11676	5.10244
4.38	0.14401	3.39097	1.17907	3.12699	2.23917	3.12699	3.20246	3.12699	4.17496	3.12699	5.10252
4.4	0.19208	3.40325	1.18526	3.13722	2.2397	3.13722	3.20743	3.13722	4.17392	3.13722	5.09858
4.42	0.27795	3.41553	1.17827	3.14745	2.23598	3.14745	3.2094	3.14745	4.17644	3.14745	5.09464
4.44	0.40722	3.42781	1.18161	3.15768	2.23841	3.15768	3.20694	3.15768	4.17742	3.15768	5.09842
4.46	0.54953	3.44009	1.18691	3.16792	2.24447	3.16792	3.20977	3.16792	4.17546	3.16792	5.09951
4.48	0.59929	3.45236	1.18602	3.17815	2.25424	3.17815	3.21487	3.17815	4.17936	3.17815	5.1
4.5	0.50333	3.46464	1.19257	3.18838	2.25742	3.18838	3.22169	3.18838	4.18257	3.18838	5.10361
4.52	0.36492	3.47692	1.18664	3.19861	2.26227	3.19861	3.21659	3.19861	4.18135	3.19861	5.10142
4.54	0.25422	3.4892	1.18352	3.20884	2.27091	3.20884	3.22568	3.20884	4.18346	3.20884	5.1093
4.56	0.17581	3.50148	1.18415	3.21908	2.2597	3.21908	3.22482	3.21908	4.19256	3.21908	5.10955
4.58	0.12362	3.51376	1.17849	3.22931	2.26659	3.22931	3.22464	3.22931	4.18777	3.22931	5.1024
4.6	0.091	3.52604	1.1739	3.23954	2.26621	3.23954	3.22359	3.23954	4.19015	3.23954	5.10353
4.62	0.07093	3.53831	1.17011	3.24977	2.26674	3.24977	3.22261	3.24977	4.19056	3.24977	5.09935
4.64	0.05859	3.55059	1.16165	3.26	2.26992	3.26	3.22753	3.26	4.19042	3.26	5.0976
4.66	0.05136	3.56287	1.14712	3.27024	2.2572	3.27024	3.21309	3.27024	4.18236	3.27024	5.09472
4.68	0.04824	3.57515	1.15563	3.28047	2.25356	3.28047	3.21137	3.28047	4.18266	3.28047	5.09395
4.7	0.04944	3.58743	1.14106	3.2907	2.2472	3.2907	3.19853	3.2907	4.1749	3.2907	5.08997
4.72	0.05609	3.59971	1.13353	3.30093	2.23636	3.30093	3.20178	3.30093	4.17139	3.30093	5.08761
4.74	0.0695	3.61198	1.13398	3.31116	2.2325	3.31116	3.19306	3.31116	4.16628	3.31116	5.08591
4.76	0.08824	3.62426	1.13665	3.3214	2.21023	3.3214	3.18562	3.3214	4.15459	3.3214	5.08323
4.78	0.10217	3.63654	1.13407	3.33163	2.21977	3.33163	3.17942	3.33163	4.15141	3.33163	5.07912
4.8	0.09562	3.64882	1.13175	3.34186	2.20303	3.34186	3.16989	3.34186	4.14546	3.34186	5.079
4.82	0.07514	3.6611	1.13607	3.35209	2.19833	3.35209	3.16467	3.35209	4.14252	3.35209	5.07591
4.84	0.05663	3.67338	1.13768	3.36232	2.19553	3.36232	3.16221	3.36232	4.13512	3.36232	5.07498
4.86	0.04544	3.68565	1.14788	3.37256	2.18826	3.37256	3.15478	3.37256	4.13194	3.37256	5.07002
4.88	0.04164	3.69793	1.15113	3.38279	2.17985	3.38279	3.15435	3.38279	4.12787	3.38279	5.07392
4.9	0.04474	3.71021	1.15029	3.39302	2.18379	3.39302	3.15005	3.39302	4.12572	3.39302	5.07141
4.92	0.05441	3.72249	1.15986	3.40325	2.18235	3.40325	3.15472	3.40325	4.12263	3.40325	5.07364
4.94	0.06815	3.73477	1.1637	3.41348	2.18136	3.41348	3.14771	3.41348	4.12237	3.41348	5.06946
4.96	0.07594	3.74705	1.18072	3.42372	2.18758	3.42372	3.15281	3.42372	4.12195	3.42372	5.07157
4.98	0.06756	3.75932	1.18825	3.43395	2.18848	3.43395	3.14531	3.43395	4.12272	3.43395	5.07307
5	0.05088	3.7716	1.19765	3.44418	2.18553	3.44418	3.1431	3.44418	4.12379	3.44418	5.07019
5.02	0.03632	3.78388	1.2017	3.45441	2.18682	3.45441	3.14722	3.45441	4.12409	3.45441	5.06868
5.04	0.02605	3.79616	1.21739	3.46464	2.18174	3.46464	3.15515	3.46464	4.12397	3.46464	5.06828
5.06	0.01937	3.80844	1.22509	3.47488	2.18697	3.47488	3.15859	3.47488	4.12935	3.47488	5.07145
5.08	0.01516	3.82072	1.24216	3.48511	2.19303	3.48511	3.15515	3.48511	4.12674	3.48511	5.07136
5.1	0.01245	3.83299	1.25441	3.49534	2.18909	3.49534	3.15619	3.49534	4.12804	3.49534	5.07132
5.12	0.01062	3.84527	1.26671	3.50557	2.1853	3.50557	3.15269	3.50557	4.13146	3.50557	5.07368
5.14	0.00932	3.85755	1.28226	3.5158	2.19447	3.5158	3.15404	3.5158	4.12522	3.5158	5.07486
5.16	0.0084	3.86983	1.29411	3.52604	2.19561	3.52604	3.15373	3.52604	4.12867	3.52604	5.07222
5.18	0.00766	3.88211	1.30872	3.53627	2.18455	3.53627	3.15066	3.53627	4.12798	3.53627	5.06807
5.2	0.00728	3.89439	1.32374	3.5465	2.18098	3.5465	3.14992	3.5465	4.12263	3.5465	5.07059
5.22	0.0071	3.90667	1.32904	3.55673	2.18038	3.55673	3.14912	3.55673	4.12388	3.55673	5.06929
5.24	0.00698	3.91894	1.34303	3.56696	2.18159	3.56696	3.14151	3.56696	4.12242	3.56696	5.06474
5.26	0.00677	3.93122	1.34798	3.5772	2.17167	3.5772	3.1412	3.5772	4.11701	3.5772	5.06592
5.28	0.00664	3.9435	1.35239	3.58743	2.17189	3.58743	3.13499	3.58743	4.11526	3.58743	5.06149
5.3	0.00687	3.95578	1.36281	3.59766	2.16962	3.59766	3.13045	3.59766	4.10973	3.59766	5.05861
5.32	0.00767	3.96806	1.36451	3.60789	2.15939	3.60789	3.12793	3.60789	4.10738	3.60789	5.05695
5.34	0.00934	3.98034	1.37529	3.61812	2.15621	3.61812	3.12301	3.61812	4.10471	3.61812	5.0576
5.36	0.01216	3.99261	1.38313	3.62835	2.14886	3.62835	3.11859	3.62835	4.10203	3.62835	5.05678
5.38	0.01583	4.00489	1.39079	3.63859	2.15114	3.63859	3.11797	3.63859	4.09953	3.63859	5.05682
5.4	0.01828	4.01717	1.40911	3.64882	2.15068	3.64882	3.11644	3.64882	4.09763	3.64882	5.05613
5.42	0.01632	4.02945	1.42145	3.65905	2.14621	3.65905	3.1227	3.65905	4.09576	3.65905	5.05516
5.44	0.01251	4.04173	1.43107	3.66928	2.15409	3.66928	3.11232	3.66928	4.09439	3.66928	5.05686
5.46	0.00902	4.05401	1.44462	3.67951	2.14167	3.67951	3.11785	3.67951	4.09802	3.67951	5.0578
5.48	0.00667	4.06628	1.46311	3.68975	2.15114	3.68975	3.12068	3.68975	4.09296	3.68975	5.05491
5.5	0.00524	4.07856	1.47786	3.69998	2.15614	3.69998	3.1133	3.69998	4.09409	3.69998	5.0589
5.52	0.00443	4.09084	1.49644	3.71021	2.15811	3.71021	3.12074	3.71021	4.09605	3.71021	5.05678
5.54	0.00401	4.10312	1.52027	3.72044	2.15379	3.72044	3.12264	3.72044	4.10013	3.72044	5.0595
5.56	0.00383	4.1154	1.51813	3.73067	2.16083	3.73067	3.12461	3.73067	4.10045	3.73067	5.05829
5.58	0.00386	4.12768	1.5262	3.74091	2.16955	3.74091	3.12621	3.74091	4.10037	3.74091	5.06198
5.6	0.0041	4.13995	1.52107	3.75114	2.16311	3.75114	3.13745	3.75114	4.10673	3.75114	5.06405
5.62	0.00459	4.15223	1.50976	3.76137	2.17886	3.76137	3.13604	3.76137	4.10824	3.76137	5.06284
5.64	0.0053	4.16451	1.498	3.7716	2.18576	3.7716	3.13677	3.7716	4.11312	3.7716	5.06795
5.66	0.00603	4.17679	1.47861	3.78183	2.18591	3.78183	3.14802	3.78183	4.11856	3.78183	5.06929
5.68	0.00659	4.18907	1.45139	3.79207	2.20129	3.79207	3.15435	3.79207	4.11999	3.79207	5.06767
5.7	0.00737	4.20135	1.42189	3.8023	2.19848	3.8023	3.15533	3.8023	4.12739	3.8023	5.07445
5.72	0.00907	4.21363	1.4002	3.81253	2.2172	3.81253	3.16178	3.81253	4.12436	3.81253	5.07457
5.74	0.01223	4.2259	1.36451	3.82276	2.2225	3.82276	3.16823	3.82276	4.13066	3.82276	5.07855
5.76	0.01783	4.23818	1.33497	3.83299	2.23295	3.83299	3.18003	3.83299	4.13637	3.83299	5.0803
5.78	0.0259	4.25046	1.3097	3.84323	2.2328	3.84323	3.18458	3.84323	4.14329	3.84323	5.08323
5.8	0.03386	4.26274	1.29251	3.85346	2.25341	3.85346	3.19177	3.85346	4.14674	3.85346	5.08587
5.82	0.03495	4.27502	1.27295	3.86369	2.26258	3.86369	3.20154	3.86369	4.1589	3.86369	5.08688
5.84	0.0279	4.2873	1.26974	3.87392	2.27098	3.87392	3.2129	3.87392	4.15935	3.87392	5.09549
5.86	0.01943	4.29957	1.25735	3.88415	2.27455	3.88415	3.222	3.88415	4.16978	3.88415	5.09598
5.88	0.01316	4.31185	1.26163	3.89439	2.28848	3.89439	3.22482	3.89439	4.1793	3.89439	5.0987
5.9	0.00926	4.32413	1.2557	3.90462	2.31583	3.90462	3.23717	3.90462	4.18777	3.90462	5.10248
5.92	0.00703	4.33641	1.25441	3.91485	2.30098	3.91485	3.24614	3.91485	4.19077	3.91485	5.09976
5.94	0.0053	4.34869	1.2516	3.92508	2.32689	3.92508	3.2545	3.92508	4.19484	3.92508	5.10853
5.96	0.00479	4.36097	1.26025	3.93531	2.3375	3.93531	3.26378	3.93531	4.19922	3.93531	5.10634
5.98	0.00477	4.37324	1.27001	3.94555	2.33985	3.94555	3.26212	3.94555	4.20932	3.94555	5.11015
6	0.00519	4.38552	1.26809	3.95578	2.35386	3.95578	3.26888	3.95578	4.21024	3.95578	5.11458
6.02	0.00609	4.3978	1.27504	3.96601	2.35803	3.96601	3.27361	3.96601	4.21479	3.96601	5.11596
6.04	0.00724	4.41008	1.28921	3.97624	2.37	3.97624	3.27748	3.97624	4.21536	3.97624	5.11503
6.06	0.00802	4.42236	1.30142	3.98647	2.37083	3.98647	3.28922	3.98647	4.21899	3.98647	5.11409
6.08	0.00836	4.43464	1.30881	3.99671	2.37523	3.99671	3.2832	3.99671	4.22654	3.99671	5.12039
6.1	0.00924	4.44691	1.31732	4.00694	2.38364	4.00694	3.28688	4.00694	4.23079	4.00694	5.12234
6.12	0.0116	4.45919	1.33965	4.01717	2.38083	4.01717	3.29696	4.01717	4.22502	4.01717	5.11747
6.14	0.01612	4.47147	1.34798	4.0274	2.39023	4.0274	3.29837	4.0274	4.23278	4.0274	5.12279
6.16	0.02309	4.48375	1.35408	4.03763	2.40432	4.03763	3.31693	4.03763	4.23266	4.03763	5.12543
6.18	0.0308	4.49603	1.36388	4.04787	2.41083	4.04787	3.30704	4.04787	4.24084	4.04787	5.12563
6.2	0.03389	4.50831	1.3756	4.0581	2.42909	4.0581	3.32197	4.0581	4.25062	4.0581	5.12823
6.22	0.03026	4.52058	1.38603	4.06833	2.43	4.06833	3.33167	4.06833	4.25701	4.06833	5.13306
6.24	0.02432	4.53286	1.39601	4.07856	2.43811	4.07856	3.33751	4.07856	4.26263	4.07856	5.13656
6.26	0.01849	4.54514	1.39547	4.08879	2.45705	4.08879	3.34624	4.08879	4.27033	4.08879	5.14013
6.28	0.01419	4.55742	1.40915	4.09903	2.47606	4.09903	3.36479	4.09903	4.27211	4.09903	5.14586
6.3	0.01193	4.5697	1.42185	4.10926	2.48379	4.10926	3.36657	4.10926	4.28038	4.10926	5.15004
6.32	0.0117	4.58198	1.43277	4.11949	2.49917	4.11949	3.37874	4.11949	4.29138	4.11949	5.14813
6.34	0.0136	4.59426	1.44457	4.12972	2.51561	4.12972	3.39183	4.12972	4.30666	4.12972	5.1567
6.36	0.01809	4.60653	1.45429	4.13995	2.51621	4.13995	3.40074	4.13995	4.31424	4.13995	5.15829
6.38	0.02562	4.61881	1.46329	4.15019	2.53038	4.15019	3.40283	4.15019	4.3176	4.15019	5.15573
6.4	0.03513	4.63109	1.48004	4.16042	2.5403	4.16042	3.41149	4.16042	4.31873	4.16042	5.15422
6.42	0.04061	4.64337	1.49644	4.17065	2.53439	4.17065	3.40565	4.17065	4.32708	4.17065	5.14838
6.44	0.03611	4.65565	1.50236	4.18088	2.52705	4.18088	3.40154	4.18088	4.32238	4.18088	5.15479
6.46	0.02654	4.66793	1.50815	4.19111	2.52182	4.19111	3.40627	4.19111	4.31977	4.19111	5.14878
6.48	0.01848	4.6802	1.51782	4.20135	2.51636	4.20135	3.38458	4.20135	4.30966	4.20135	5.14598
6.5	0.01349	4.69248	1.5029	4.21158	2.48841	4.21158	3.37456	4.21158	4.30104	4.21158	5.1394
6.52	0.01108	4.70476	1.50036	4.22181	2.45697	4.22181	3.35619	4.22181	4.28825	4.22181	5.13103
6.54	0.01032	4.71704	1.48334	4.23204	2.43902	4.23204	3.33321	4.23204	4.27511	4.23204	5.12705
6.56	0.01008	4.72932	1.45763	4.24227	2.42295	4.24227	3.31601	4.24227	4.26233	4.24227	5.11397
6.58	0.00969	4.7416	1.42426	4.25251	2.39636	4.25251	3.29782	4.25251	4.24158	4.25251	5.11032
6.6	0.00897	4.75387	1.38777	4.26274	2.37598	4.26274	3.28344	4.26274	4.22933	4.26274	5.10544
6.62	0.00786	4.76615	1.35479	4.27297	2.35098	4.27297	3.2733	4.27297	4.2194	4.27297	5.09898
6.64	0.00691	4.77843	1.32717	4.2832	2.33992	4.2832	3.25634	4.2832	4.2046	4.2832	5.09655
6.66	0.00663	4.79071	1.29424	4.29343	2.31909	4.29343	3.23791	4.29343	4.19047	4.29343	5.09139
6.68	0.00719	4.80299	1.25851	4.30367	2.30606	4.30367	3.23097	4.30367	4.18753	4.30367	5.09135
6.7	0.00879	4.81527	1.2353	4.3139	2.29348	4.3139	3.21837	4.3139	4.17439	4.3139	5.08786
6.72	0.0117	4.82754	1.21988	4.32413	2.27955	4.32413	3.21677	4.32413	4.171	4.32413	5.08379
6.74	0.0159	4.83982	1.20709	4.33436	2.27992	4.33436	3.20467	4.33436	4.17035	4.33436	5.07977
6.76	0.02002	4.8521	1.19101	4.34459	2.26598	4.34459	3.20688	4.34459	4.16012	4.34459	5.08448
6.78	0.02129	4.86438	1.17876	4.35483	2.27432	4.35483	3.21131	4.35483	4.16045	4.35483	5.08704
6.8	0.02038	4.87666	1.1706	4.36506	2.26409	4.36506	3.20866	4.36506	4.1603	4.36506	5.08253
6.82	0.02102	4.88894	1.1612	4.37529	2.27098	4.37529	3.2027	4.37529	4.15629	4.37529	5.08505
6.84	0.02546	4.90122	1.15389	4.38552	2.26174	4.38552	3.20879	4.38552	4.15973	4.38552	5.0857
6.86	0.03426	4.91349	1.15492	4.39575	2.27917	4.39575	3.21462	4.39575	4.16122	4.39575	5.08745
6.88	0.04494	4.92577	1.14659	4.40599	2.2778	4.40599	3.2145	4.40599	4.16241	4.40599	5.08818
6.9	0.04966	4.93805	1.15033	4.41622	2.2847	4.41622	3.21376	4.41622	4.16797	4.41622	5.08794
6.92	0.04442	4.95033	1.144	4.42645	2.29523	4.42645	3.21499	4.42645	4.17076	4.42645	5.08997
6.94	0.03473	4.96261	1.15198	4.43668	2.30515	4.43668	3.22765	4.43668	4.17047	4.43668	5.09257
6.96	0.02461	4.97489	1.1489	4.44691	2.30818	4.44691	3.24289	4.44691	4.17505	4.44691	5.09569
6.98	0.0165	4.98716	1.1428	4.45715	2.32129	4.45715	3.23754	4.45715	4.17858	4.45715	5.09622
7	0.01108	4.99944	1.13928	4.46738	2.32333	4.46738	3.24528	4.46738	4.18881	4.46738	5.10366
7.02	0.00773	5.01172	1.14342	4.47761	2.33652	4.47761	3.25333	4.47761	4.19098	4.47761	5.10288
7.04	0.00568	5.024	1.13184	4.48784	2.34568	4.48784	3.26568	4.48784	4.20156	4.48784	5.10561
7.06	0.00439	5.03628	1.13482	4.49807	2.34962	4.49807	3.26568	4.49807	4.20249	4.49807	5.10731
7.08	0.00354	5.04856	1.12819	4.50831	2.3675	4.50831	3.27773	4.50831	4.20549	4.50831	5.11255
7.1	0.00293	5.06083	1.12293	4.51854	2.36765	4.51854	3.28283	4.51854	4.21334	4.51854	5.11072
7.12	0.00246	5.07311	1.11255	4.52877	2.37841	4.52877	3.28651	4.52877	4.21827	4.52877	5.1158
7.14	0.00206	5.08539	1.1105	4.539	2.38121	4.539	3.29714	4.539	4.22755	4.539	5.11942
7.16	0.00179	5.09767	1.10493	4.54923	2.3947	4.54923	3.29598	4.54923	4.22457	4.54923	5.12153
7.18	0.00162	5.10995	1.10288	4.55947	2.3975	4.55947	3.30605	4.55947	4.22609	4.55947	5.11848
7.2	0.00153	5.12223	1.09927	4.5697	2.40492	4.5697	3.31883	4.5697	4.23492	4.5697	5.12088
7.22	0.00147	5.1345	1.09477	4.57993	2.41621	4.57993	3.30624	4.57993	4.2354	4.57993	5.1225
7.24	0.00137	5.14678	1.09615	4.59016	2.41917	4.59016	3.32012	4.59016	4.24122	4.59016	5.12754
7.26	0.0013	5.15906	1.08875	4.60039	2.43614	4.60039	3.32596	4.60039	4.24491	4.60039	5.12539
7.28	0.00129	5.17134	1.0847	4.61063	2.43583	4.61063	3.32393	4.61063	4.25082	4.61063	5.13233
7.3	0.00136	5.18362	1.07962	4.62086	2.4422	4.62086	3.3369	4.62086	4.25389	4.62086	5.13042
7.32	0.00163	5.1959	1.08167	4.63109	2.46273	4.63109	3.33794	4.63109	4.25698	4.63109	5.13128
7.34	0.00213	5.20818	1.07539	4.64132	2.47076	4.64132	3.34986	4.64132	4.26209	4.64132	5.13757
7.36	0.003	5.22045	1.07071	4.65155	2.47409	4.65155	3.36916	4.65155	4.27039	4.65155	5.13526
7.38	0.0043	5.23273	1.06229	4.66179	2.48773	4.66179	3.38065	4.66179	4.28091	4.66179	5.14533
7.4	0.00573	5.24501	1.06345	4.67202	2.5075	4.67202	3.37641	4.67202	4.28995	4.67202	5.14228
7.42	0.00634	5.25729	1.06109	4.68225	2.51727	4.68225	3.38525	4.68225	4.29806	4.68225	5.14712
7.44	0.00561	5.26957	1.05195	4.69248	2.5125	4.69248	3.39662	4.69248	4.3022	4.69248	5.15219
7.46	0.00462	5.28185	1.04794	4.70271	2.52697	4.70271	3.38949	4.70271	4.30713	4.70271	5.14789
7.48	0.0041	5.29412	1.04398	4.71295	2.51439	4.71295	3.4008	4.71295	4.31153	4.71295	5.14833
7.5	0.0042	5.3064	1.04438	4.72318	2.52167	4.72318	3.40129	4.72318	4.30529	4.72318	5.14521
7.52	0.0046	5.31868	1.03961	4.73341	2.50303	4.73341	3.38998	4.73341	4.30698	4.73341	5.14216
7.54	0.00467	5.33096	1.04055	4.74364	2.51197	4.74364	3.38888	4.74364	4.29922	4.74364	5.13769
7.56	0.00432	5.34324	1.03658	4.75387	2.47152	4.75387	3.36252	4.75387	4.29105	4.75387	5.13664
7.58	0.0041	5.35552	1.03052	4.76411	2.47689	4.76411	3.36301	4.76411	4.28475	4.76411	5.13566
7.6	0.00433	5.36779	1.03511	4.77434	2.42576	4.77434	3.33284	4.77434	4.27378	4.77434	5.11897
7.62	0.00523	5.38007	1.03279	4.78457	2.41515	4.78457	3.31693	4.78457	4.25707	4.78457	5.11324
7.64	0.00708	5.39235	1.03039	4.7948	2.3875	4.7948	3.28916	4.7948	4.23103	4.7948	5.1041
7.66	0.01027	5.40463	1.03328	4.80503	2.35326	4.80503	3.27558	4.80503	4.22324	4.80503	5.10353
7.68	0.01518	5.41691	1.02887	4.81527	2.33538	4.81527	3.25837	4.81527	4.20623	4.81527	5.09452
7.7	0.02102	5.42919	1.0295	4.8255	2.30553	4.8255	3.23097	4.8255	4.19143	4.8255	5.08781
7.72	0.02425	5.44146	1.02455	4.83573	2.28636	4.83573	3.2212	4.83573	4.17915	4.83573	5.08461
7.74	0.02202	5.45374	1.02954	4.84596	2.27341	4.84596	3.19859	4.84596	4.16794	4.84596	5.07518
7.76	0.01779	5.46602	1.02785	4.85619	2.25053	4.85619	3.19109	4.85619	4.14677	4.85619	5.08144
7.78	0.01541	5.4783	1.02985	4.86643	2.23697	4.86643	3.17874	4.86643	4.14434	4.86643	5.07465
7.8	0.0161	5.49058	1.02633	4.87666	2.22235	4.87666	3.17217	4.87666	4.13479	4.87666	5.06848
7.82	0.02009	5.50286	1.02696	4.88689	2.20189	4.88689	3.15797	4.88689	4.12724	4.88689	5.06702
7.84	0.02665	5.51513	1.02179	4.89712	2.19682	4.89712	3.15214	4.89712	4.12323	4.89712	5.06186
7.86	0.03199	5.52741	1.02459	4.90735	2.18606	4.90735	3.14028	4.90735	4.11749	4.90735	5.06097
7.88	0.03006	5.53969	1.02277	4.91759	2.17795	4.91759	3.14089	4.91759	4.11071	4.91759	5.06409
7.9	0.02247	5.55197	1.02963	4.92782	2.17962	4.92782	3.14108	4.92782	4.11	4.92782	5.06089
7.92	0.01508	5.56425	1.02557	4.93805	2.17841	4.93805	3.13309	4.93805	4.10807	4.93805	5.06028
7.94	0.00993	5.57653	1.02375	4.94828	2.17129	4.94828	3.13186	4.94828	4.10402	4.94828	5.06056
7.96	0.00677	5.58881	1.02419	4.95851	2.16614	4.95851	3.13456	4.95851	4.10265	4.95851	5.05849
7.98	0.00493	5.60108	1.02468	4.96875	2.17152	4.96875	3.12528	4.96875	4.10346	4.96875	5.05674
8	0.00389	5.61336	1.02758	4.97898	2.16871	4.97898	3.12682	4.97898	4.09941	4.97898	5.05881
8.02	0.00336	5.62564	1.02914	4.98921	2.16462	4.98921	3.13069	4.98921	4.09953	4.98921	5.05812
8.04	0.00322	5.63792	1.02263	4.99944	2.1678	4.99944	3.13045	4.99944	4.09924	4.99944	5.05719
8.06	0.00349	5.6502	1.02606	5.00967	2.16008	5.00967	3.12842	5.00967	4.10063	5.00967	5.05646
8.08	0.00422	5.66248	1.02321	5.01991	2.15955	5.01991	3.12387	5.01991	4.10048	5.01991	5.05638
8.1	0.00535	5.67475	1.02495	5.03014	2.15962	5.03014	3.1235	5.03014	4.09698	5.03014	5.06125
8.12	0.00638	5.68703	1.02553	5.04037	2.15242	5.04037	3.12215	5.04037	4.09775	5.04037	5.0567
8.14	0.0067	5.69931	1.02286	5.0506	2.15386	5.0506	3.12141	5.0506	4.09451	5.0506	5.05374
8.16	0.00604	5.71159	1.0172	5.06083	2.14455	5.06083	3.12031	5.06083	4.09204	5.06083	5.05122
8.18	0.00466	5.72387	1.02223	5.07107	2.15083	5.07107	3.11767	5.07107	4.091	5.07107	5.05248
8.2	0.00333	5.73615	1.02027	5.0813	2.14561	5.0813	3.10863	5.0813	4.08874	5.0813	5.05179
8.22	0.00242	5.74842	1.01952	5.09153	2.1397	5.09153	3.10661	5.09153	4.08865	5.09153	5.05077
8.24	0.00192	5.7607	1.01787	5.10176	2.13076	5.10176	3.10495	5.10176	4.08604	5.10176	5.05187
8.26	0.00169	5.77298	1.0205	5.11199	2.13038	5.11199	3.10237	5.11199	4.08511	5.11199	5.04545
8.28	0.00165	5.78526	1.02063	5.12223	2.12129	5.12223	3.098	5.12223	4.07483	5.12223	5.04708
8.3	0.00168	5.79754	1.01929	5.13246	2.12432	5.13246	3.09462	5.13246	4.07733	5.13246	5.04366
8.32	0.00174	5.80982	1.02103	5.14269	2.11644	5.14269	3.09229	5.14269	4.07777	5.14269	5.04387
8.34	0.00194	5.82209	1.02232	5.15292	2.1197	5.15292	3.09493	5.15292	4.07186	5.15292	5.04379
8.36	0.00232	5.83437	1.01845	5.16315	2.11326	5.16315	3.0894	5.16315	4.07266	5.16315	5.04216
8.38	0.00286	5.84665	1.02326	5.17339	2.11205	5.17339	3.08799	5.17339	4.07064	5.17339	5.03952
8.4	0.00318	5.85893	1.0241	5.18362	2.11288	5.18362	3.08276	5.18362	4.06829	5.18362	5.03976
8.42	0.00316	5.87121	1.02228	5.19385	2.10856	5.19385	3.07853	5.19385	4.06564	5.19385	5.04001
8.44	0.00317	5.88349	1.02107	5.20408	2.105	5.20408	3.08356	5.20408	4.06636	5.20408	5.0437
8.46	0.00357	5.89577	1.02455	5.21431	2.10341	5.21431	3.07871	5.21431	4.06374	5.21431	5.03916
8.48	0.00457	5.90804	1.02664	5.22455	2.10023	5.22455	3.08018	5.22455	4.06047	5.22455	5.03656
8.5	0.00648	5.92032	1.02535	5.23478	2.09083	5.23478	3.07453	5.23478	4.0638	5.23478	5.03964
8.52	0.00956	5.9326	1.02771	5.24501	2.09273	5.24501	3.07097	5.24501	4.06184	5.24501	5.0368
8.54	0.01365	5.94488	1.02718	5.25524	2.09008	5.25524	3.07054	5.25524	4.05482	5.25524	5.03721
8.56	0.0169	5.95716	1.02923	5.26547	2.08727	5.26547	3.06538	5.26547	4.05607	5.26547	5.03428
8.58	0.01656	5.96944	1.02473	5.27571	2.085	5.27571	3.06771	5.27571	4.05322	5.27571	5.03396
8.6	0.01394	5.98171	1.02963	5.28594	2.08242	5.28594	3.06353	5.28594	4.05179	5.28594	5.03262
8.62	0.01209	5.99399	1.02972	5.29617	2.07508	5.29617	3.05763	5.29617	4.04923	5.29617	5.03233
8.64	0.01193	6.00627	1.03413	5.3064	2.07432	5.3064	3.05395	5.3064	4.04852	5.3064	5.03201
8.66	0.01249	6.01855	1.03279	5.31663	2.07114	5.31663	3.05935	5.31663	4.04754	5.31663	5.03054
8.68	0.01208	6.03083	1.03226	5.32687	2.06833	5.32687	3.05002	5.32687	4.04281	5.32687	5.0301
8.7	0.01053	6.04311	1.03048	5.3371	2.06568	5.3371	3.04737	5.3371	4.04207	5.3371	5.02929
8.72	0.00869	6.05538	1.03395	5.34733	2.06515	5.34733	3.04553	5.34733	4.0415	5.34733	5.02859
8.74	0.00739	6.06766	1.03195	5.35756	2.06197	5.35756	3.04418	5.35756	4.04094	5.35756	5.02859
8.76	0.00708	6.07994	1.03226	5.36779	2.05492	5.36779	3.04584	5.36779	4.03689	5.36779	5.02729
8.78	0.00783	6.09222	1.02945	5.37803	2.05682	5.37803	3.04406	5.37803	4.03883	5.37803	5.02794
8.8	0.00956	6.1045	1.02972	5.38826	2.05439	5.38826	3.04356	5.38826	4.03559	5.38826	5.02579
8.82	0.01182	6.11678	1.02936	5.39849	2.05735	5.39849	3.0427	5.39849	4.03612	5.39849	5.02636
8.84	0.01383	6.12905	1.02638	5.40872	2.05432	5.40872	3.0408	5.40872	4.03814	5.40872	5.02998
8.86	0.0162	6.14133	1.02188	5.41895	2.05273	5.41895	3.04356	5.41895	4.03425	5.41895	5.0251
8.88	0.02075	6.15361	1.02304	5.42919	2.05386	5.42919	3.04135	5.42919	4.03475	5.42919	5.02465
8.9	0.02809	6.16589	1.02197	5.43942	2.05197	5.43942	3.04117	5.43942	4.03547	5.43942	5.02807
8.92	0.03567	6.17817	1.02161	5.44965	2.05098	5.44965	3.0392	5.44965	4.03264	5.44965	5.02283
8.94	0.03813	6.19045	1.0217	5.45988	2.05023	5.45988	3.03416	5.45988	4.033	5.45988	5.02474
8.96	0.03408	6.20272	1.0192	5.47011	2.04477	5.47011	3.03564	5.47011	4.02806	5.47011	5.02372
8.98	0.02613	6.215	1.01862	5.48035	2.04659	5.48035	3.03742	5.48035	4.0322	5.48035	5.02689
9	0.01835	6.22728	1.02058	5.49058	2.04909	5.49058	3.03994	5.49058	4.02976	5.49058	5.02315
9.02	0.0129	6.23956	1.02054	5.50081	2.04689	5.50081	3.03527	5.50081	4.02919	5.50081	5.02258
9.04	0.00974	6.25184	1.0217	5.51104	2.0503	5.51104	3.03724	5.51104	4.0316	5.51104	5.02169
9.06	0.00824	6.26412	1.01537	5.52127	2.04932	5.52127	3.0333	5.52127	4.03074	5.52127	5.02604
9.08	0.008	6.2764	1.01818	5.53151	2.05045	5.53151	3.03797	5.53151	4.03226	5.53151	5.02535
9.1	0.00894	6.28867	1.02201	5.54174	2.05182	5.54174	3.03797	5.54174	4.02985	5.54174	5.02311
9.12	0.01128	6.30095	1.02045	5.55197	2.04879	5.55197	3.03459	5.55197	4.03018	5.55197	5.02315
9.14	0.01527	6.31323	1.02317	5.5622	2.04932	5.5622	3.03779	5.5622	4.02973	5.5622	5.02327
9.16	0.02027	6.32551	1.02317	5.57243	2.04758	5.57243	3.03601	5.57243	4.0305	5.57243	5.02392
9.18	0.02319	6.33779	1.02076	5.58267	2.04606	5.58267	3.03846	5.58267	4.03196	5.58267	5.02291
9.2	0.02125	6.35007	1.02433	5.5929	2.04561	5.5929	3.04117	5.5929	4.02931	5.5929	5.02474
9.22	0.01734	6.36234	1.02099	5.60313	2.04652	5.60313	3.03816	5.60313	4.03258	5.60313	5.02445
9.24	0.01497	6.37462	1.02433	5.61336	2.04886	5.61336	3.0349	5.61336	4.03181	5.61336	5.02587
9.26	0.01538	6.3869	1.02241	5.62359	2.0403	5.62359	3.03422	5.62359	4.03098	5.62359	5.02307
9.28	0.01894	6.39918	1.02713	5.63383	2.04818	5.63383	3.03287	5.63383	4.02958	5.63383	5.02624
9.3	0.02563	6.41146	1.02736	5.64406	2.05083	5.64406	3.03515	5.64406	4.02887	5.64406	5.02425
9.32	0.03342	6.42374	1.02669	5.65429	2.04652	5.65429	3.03502	5.65429	4.03018	5.65429	5.02522
9.34	0.03605	6.43601	1.02508	5.66452	2.04424	5.66452	3.03668	5.66452	4.02899	5.66452	5.0247
9.36	0.03079	6.44829	1.02611	5.67475	2.04576	5.67475	3.03693	5.67475	4.03169	5.67475	5.02506
9.38	0.0238	6.46057	1.0254	5.68499	2.04432	5.68499	3.03287	5.68499	4.02952	5.68499	5.0249
9.4	0.01925	6.47285	1.02918	5.69522	2.04826	5.69522	3.03834	5.69522	4.02973	5.69522	5.02059
9.42	0.01665	6.48513	1.02664	5.70545	2.05	5.70545	3.03932	5.70545	4.02833	5.70545	5.02331
9.44	0.01371	6.49741	1.0241	5.71568	2.04258	5.71568	3.03539	5.71568	4.02997	5.71568	5.02283
9.46	0.01012	6.50968	1.02205	5.72591	2.04379	5.72591	3.03453	5.72591	4.02949	5.72591	5.02344
9.48	0.0071	6.52196	1.02473	5.73615	2.04136	5.73615	3.03355	5.73615	4.0272	5.73615	5.02453
9.5	0.00502	6.53424	1.02544	5.74638	2.045	5.74638	3.03416	5.74638	4.02884	5.74638	5.02307
9.52	0.00371	6.54652	1.02375	5.75661	2.03856	5.75661	3.03379	5.75661	4.02738	5.75661	5.02108
9.54	0.00291	6.5588	1.02081	5.76684	2.03932	5.76684	3.03171	5.76684	4.02673	5.76684	5.02368
9.56	0.00244	6.57108	1.01992	5.77707	2.03886	5.77707	3.03515	5.77707	4.02616	5.77707	5.02486
9.58	0.0021	6.58336	1.0241	5.78731	2.04705	5.78731	3.03189	5.78731	4.02688	5.78731	5.02271
9.6	0.00181	6.59563	1.02125	5.79754	2.03659	5.79754	3.0333	5.79754	4.0236	5.79754	5.02271
9.62	0.0016	6.60791	1.02655	5.80777	2.03833	5.80777	3.03287	5.80777	4.02595	5.80777	5.02128
9.64	0.00149	6.62019	1.0241	5.818	2.03947	5.818	3.03232	5.818	4.02789	5.818	5.02384
9.66	0.00146	6.63247	1.02321	5.82823	2.04114	5.82823	3.03035	5.82823	4.02655	5.82823	5.02275
9.68	0.00143	6.64475	1.02705	5.83847	2.03932	5.83847	3.03103	5.83847	4.02393	5.83847	5.02384
9.7	0.00141	6.65703	1.02402	5.8487	2.04288	5.8487	3.03441	5.8487	4.02569	5.8487	5.02161
9.72	0.00151	6.6693	1.0229	5.85893	2.04674	5.85893	3.03582	5.85893	4.02643	5.85893	5.02303
9.74	0.00184	6.68158	1.0241	5.86916	2.04485	5.86916	3.03459	5.86916	4.02809	5.86916	5.02323
9.76	0.00248	6.69386	1.02268	5.87939	2.04364	5.87939	3.03613	5.87939	4.02783	5.87939	5.02266
9.78	0.00351	6.70614	1.02366	5.88963	2.04364	5.88963	3.03637	5.88963	4.02631	5.88963	5.02145
9.8	0.00476	6.71842	1.01613	5.89986	2.04606	5.89986	3.03521	5.89986	4.02798	5.89986	5.02193
9.82	0.00563	6.7307	1.01898	5.91009	2.04644	5.91009	3.03754	5.91009	4.02815	5.91009	5.02323
9.84	0.00594	6.74297	1.02223	5.92032	2.04583	5.92032	3.03773	5.92032	4.02673	5.92032	5.02275
9.86	0.00652	6.75525	1.01778	5.93055	2.04841	5.93055	3.03459	5.93055	4.02908	5.93055	5.02563
9.88	0.00779	6.76753	1.01836	5.94079	2.05152	5.94079	3.03644	5.94079	4.02887	5.94079	5.0253
9.9	0.00882	6.77981	1.01894	5.95102	2.0472	5.95102	3.03232	5.95102	4.02967	5.95102	5.02214
9.92	0.00817	6.79209	1.01502	5.96125	2.05136	5.96125	3.0349	5.96125	4.03181	5.96125	5.0234
9.94	0.00626	6.80437	1.01724	5.97148	2.04432	5.97148	3.03975	5.97148	4.03009	5.97148	5.02299
9.96	0.00429	6.81664	1.01591	5.98171	2.05205	5.98171	3.04147	5.98171	4.03374	5.98171	5.0223
9.98	0.00284	6.82892	1.0176	5.99195	2.05273	5.99195	3.04043	5.99195	4.02928	5.99195	5.02242
10	0.00196	6.8412	1.01698	6.00218	2.05576	6.00218	3.03515	6.00218	4.03318	6.00218	5.02567
10.02	0.0015	6.85348	1.01711	6.01241	2.05227	6.01241	3.04227	6.01241	4.03345	6.01241	5.02738
10.04	0.00131	6.86576	1.01381	6.02264	2.05515	6.02264	3.0416	6.02264	4.03422	6.02264	5.02364
10.06	0.00133	6.87804	1.01453	6.03287	2.05932	6.03287	3.04264	6.03287	4.03279	6.03287	5.02738
10.08	0.00157	6.89032	1.01457	6.04311	2.05735	6.04311	3.04289	6.04311	4.03458	6.04311	5.02494
10.1	0.00206	6.90259	1.0151	6.05334	2.05652	6.05334	3.04774	6.05334	4.03475	6.05334	5.02437
10.12	0.00266	6.91487	1.01787	6.06357	2.06	6.06357	3.04492	6.06357	4.03368	6.06357	5.02644
10.14	0.00295	6.92715	1.01457	6.0738	2.05144	6.0738	3.04227	6.0738	4.0308	6.0738	5.02713
10.16	0.00268	6.93943	1.01626	6.08403	2.05523	6.08403	3.04375	6.08403	4.03306	6.08403	5.02311
10.18	0.00208	6.95171	1.01502	6.09427	2.05538	6.09427	3.04363	6.09427	4.036	6.09427	5.02478
10.2	0.00152	6.96399	1.01653	6.1045	2.05485	6.1045	3.04258	6.1045	4.03291	6.1045	5.02368
10.22	0.00117	6.97626	1.01502	6.11473	2.05402	6.11473	3.04209	6.11473	4.03333	6.11473	5.0236
10.24	0.00107	6.98854	1.01297	6.12496	2.05386	6.12496	3.04356	6.12496	4.03425	6.12496	5.02461
10.26	0.0012	7.00082	1.01804	6.13519	2.05152	6.13519	3.03896	6.13519	4.03252	6.13519	5.02543
10.28	0.00154	7.0131	1.01724	6.14543	2.04773	6.14543	3.03896	6.14543	4.03151	6.14543	5.02364
10.3	0.00213	7.02538	1.01528	6.15566	2.04833	6.15566	3.03373	6.15566	4.03306	6.15566	5.02445
10.32	0.00308	7.03766	1.01582	6.16589	2.04477	6.16589	3.03889	6.16589	4.03172	6.16589	5.02307
10.34	0.00424	7.04993	1.01947	6.17612	2.05045	6.17612	3.03392	6.17612	4.02896	6.17612	5.02303
10.36	0.00477	7.06221	1.01938	6.18635	2.04144	6.18635	3.0341	6.18635	4.02896	6.18635	5.02271
10.38	0.00425	7.07449	1.01395	6.19659	2.04303	6.19659	3.03539	6.19659	4.02563	6.19659	5.02059
10.4	0.00345	7.08677	1.01925	6.20682	2.04227	6.20682	3.03508	6.20682	4.02833	6.20682	5.02173
10.42	0.00312	7.09905	1.01911	6.21705	2.04015	6.21705	3.03066	6.21705	4.02723	6.21705	5.02051
10.44	0.0035	7.11133	1.01831	6.22728	2.03864	6.22728	3.03355	6.22728	4.02658	6.22728	5.02242
10.46	0.00454	7.1236	1.01528	6.23751	2.03886	6.23751	3.03072	6.23751	4.02625	6.23751	5.02063
10.48	0.00585	7.13588	1.01671	6.24775	2.04098	6.24775	3.03232	6.24775	4.02572	6.24775	5.02222
10.5	0.00627	7.14816	1.01386	6.25798	2.04341	6.25798	3.03527	6.25798	4.02456	6.25798	5.02214
10.52	0.00532	7.16044	1.01849	6.26821	2.04038	6.26821	3.03355	6.26821	4.02601	6.26821	5.02076
10.54	0.00407	7.17272	1.01898	6.27844	2.03682	6.27844	3.03343	6.27844	4.02441	6.27844	5.02002
10.56	0.00329	7.185	1.01934	6.28867	2.0378	6.28867	3.03127	6.28867	4.02518	6.28867	5.02287
10.58	0.00298	7.19727	1.02067	6.29891	2.04265	6.29891	3.03035	6.29891	4.02447	6.29891	5.0208
10.6	0.00297	7.20955	1.01564	6.30914	2.04227	6.30914	3.03121	6.30914	4.0258	6.30914	5.02055
10.62	0.00317	7.22183	1.01822	6.31937	2.04394	6.31937	3.03416	6.31937	4.02399	6.31937	5.02076
10.64	0.00378	7.23411	1.01644	6.3296	2.04311	6.3296	3.02925	6.3296	4.02798	6.3296	5.02604
10.66	0.00512	7.24639	1.01363	6.33983	2.0428	6.33983	3.03564	6.33983	4.025	6.33983	5.02409
10.68	0.00726	7.25867	1.01475	6.35007	2.04364	6.35007	3.03127	6.35007	4.02646	6.35007	5.02222
10.7	0.00949	7.27095	1.0168	6.3603	2.04144	6.3603	3.03312	6.3603	4.02729	6.3603	5.02409
10.72	0.00999	7.28322	1.01537	6.37053	2.0422	6.37053	3.03343	6.37053	4.02604	6.37053	5.02303
10.74	0.00845	7.2955	1.01435	6.38076	2.04061	6.38076	3.03146	6.38076	4.02693	6.38076	5.02157
10.76	0.00672	7.30778	1.01354	6.39099	2.04879	6.39099	3.03687	6.39099	4.0275	6.39099	5.02441
10.78	0.00563	7.32006	1.01591	6.40123	2.04265	6.40123	3.03773	6.40123	4.02732	6.40123	5.02352
10.8	0.00471	7.33234	1.01172	6.41146	2.0475	6.41146	3.03754	6.41146	4.0269	6.41146	5.02323
10.82	0.00366	7.34462	1.01074	6.42169	2.04386	6.42169	3.04086	6.42169	4.02735	6.42169	5.02031
10.84	0.00267	7.35689	1.01506	6.43192	2.04652	6.43192	3.03232	6.43192	4.02994	6.43192	5.02567
10.86	0.002	7.36917	1.01435	6.44215	2.04833	6.44215	3.04031	6.44215	4.02786	6.44215	5.0223
10.88	0.00165	7.38145	1.01533	6.45239	2.04727	6.45239	3.04	6.45239	4.02839	6.45239	5.02364
10.9	0.00155	7.39373	1.01216	6.46262	2.05	6.46262	3.03865	6.46262	4.02949	6.46262	5.02226
10.92	0.00155	7.40601	1.01635	6.47285	2.04712	6.47285	3.03674	6.47285	4.02913	6.47285	5.02372
10.94	0.00144	7.41829	1.01573	6.48308	2.05091	6.48308	3.03687	6.48308	4.03077	6.48308	5.02185
10.96	0.00127	7.43056	1.01377	6.49331	2.05235	6.49331	3.03527	6.49331	4.03032	6.49331	5.01978
10.98	0.00118	7.44284	1.01132	6.50355	2.04606	6.50355	3.03404	6.50355	4.02928	6.50355	5.02185
11	0.00119	7.45512	1.01261	6.51378	2.04636	6.51378	3.03594	6.51378	4.0283	6.51378	5.02388
11.02	0.00125	7.4674	1.01742	6.52401	2.04894	6.52401	3.03767	6.52401	4.02857	6.52401	5.02096
11.04	0.00138	7.47968	1.01412	6.53424	2.04295	6.53424	3.03662	6.53424	4.03018	6.53424	5.02388
11.06	0.00167	7.49196	1.01234	6.54447	2.05053	6.54447	3.03754	6.54447	4.02842	6.54447	5.0223
11.08	0.00221	7.50423	1.01412	6.55471	2.04288	6.55471	3.03607	6.55471	4.02774	6.55471	5.02461
11.1	0.00308	7.51651	1.01158	6.56494	2.04061	6.56494	3.03828	6.56494	4.02952	6.56494	5.02128
11.12	0.00412	7.52879	1.01519	6.57517	2.04364	6.57517	3.03324	6.57517	4.02619	6.57517	5.02132
11.14	0.00488	7.54107	1.01426	6.5854	2.04917	6.5854	3.03545	6.5854	4.02789	6.5854	5.0234
11.16	0.0053	7.55335	1.01234	6.59563	2.04508	6.59563	3.03146	6.59563	4.02839	6.59563	5.02258
11.18	0.00594	7.56563	1.01461	6.60587	2.04826	6.60587	3.03625	6.60587	4.02655	6.60587	5.02299
11.2	0.00678	7.57791	1.01288	6.6161	2.04205	6.6161	3.03508	6.6161	4.02533	6.6161	5.02201
11.22	0.00701	7.59018	1.01346	6.62633	2.04015	6.62633	3.03207	6.62633	4.02423	6.62633	5.02177
11.24	0.00658	7.60246	1.01261	6.63656	2.04462	6.63656	3.03711	6.63656	4.02542	6.63656	5.02242
11.26	0.00654	7.61474	1.01733	6.64679	2.04417	6.64679	3.03791	6.64679	4.02604	6.64679	5.02405
11.28	0.00755	7.62702	1.01453	6.65703	2.03932	6.65703	3.03429	6.65703	4.02414	6.65703	5.02197
11.3	0.00978	7.6393	1.01453	6.66726	2.03795	6.66726	3.03644	6.66726	4.02652	6.66726	5.02136
11.32	0.01282	7.65158	1.01546	6.67749	2.04439	6.67749	3.03693	6.67749	4.0264	6.67749	5.02522
11.34	0.01491	7.66385	1.01657	6.68772	2.04576	6.68772	3.03472	6.68772	4.02851	6.68772	5.0225
11.36	0.0148	7.67613	1.01475	6.69795	2.04667	6.69795	3.03478	6.69795	4.02586	6.69795	5.02266
11.38	0.0145	7.68841	1.01644	6.70819	2.04333	6.70819	3.03386	6.70819	4.0261	6.70819	5.0234
11.4	0.01574	7.70069	1.01519	6.71842	2.04129	6.71842	3.03539	6.71842	4.02625	6.71842	5.02035
11.42	0.01801	7.71297	1.01622	6.72865	2.04576	6.72865	3.03201	6.72865	4.02679	6.72865	5.01974
11.44	0.01873	7.72525	1.01608	6.73888	2.03826	6.73888	3.03281	6.73888	4.02717	6.73888	5.02023
11.46	0.0162	7.73752	1.01417	6.74911	2.03811	6.74911	3.03429	6.74911	4.02399	6.74911	5.02067
11.48	0.01251	7.7498	1.01591	6.75935	2.04045	6.75935	3.03048	6.75935	4.02476	6.75935	5.01986
11.5	0.00985	7.76208	1.016	6.76958	2.04212	6.76958	3.03232	6.76958	4.02673	6.76958	5.01929
11.52	0.00862	7.77436	1.01399	6.77981	2.0375	6.77981	3.03398	6.77981	4.02456	6.77981	5.02181
11.54	0.00868	7.78664	1.01417	6.79004	2.03455	6.79004	3.02482	6.79004	4.02363	6.79004	5.02067
11.56	0.00998	7.79892	1.01773	6.80027	2.03689	6.80027	3.02802	6.80027	4.02019	6.80027	5.01734
11.58	0.0128	7.81119	1.01742	6.81051	2.03765	6.81051	3.0247	6.81051	4.02224	6.81051	5.01714
11.6	0.01728	7.82347	1.01626	6.82074	2.03652	6.82074	3.02851	6.82074	4.02286	6.82074	5.02141
11.62	0.02236	7.83575	1.01862	6.83097	2.0347	6.83097	3.02654	6.83097	4.02123	6.83097	5.01929
11.64	0.0248	7.84803	1.0172	6.8412	2.03386	6.8412	3.02335	6.8412	4.02126	6.8412	5.02006
11.66	0.02238	7.86031	1.01965	6.85143	2.03409	6.85143	3.02783	6.85143	4.02265	6.85143	5.01901
11.68	0.01829	7.87259	1.01506	6.86167	2.03705	6.86167	3.02556	6.86167	4.01808	6.86167	5.01942
11.7	0.01581	7.88486	1.01675	6.8719	2.03129	6.8719	3.0228	6.8719	4.02212	6.8719	5.02006
11.72	0.016	7.89714	1.01537	6.88213	2.0353	6.88213	3.02224	6.88213	4.02045	6.88213	5.02011
11.74	0.01937	7.90942	1.016	6.89236	2.02818	6.89236	3.02531	6.89236	4.02117	6.89236	5.01974
11.76	0.02652	7.9217	1.01644	6.90259	2.02826	6.90259	3.02439	6.90259	4.01918	6.90259	5.01791
11.78	0.03754	7.93398	1.01733	6.91283	2.03598	6.91283	3.02501	6.91283	4.02069	6.91283	5.01779
11.8	0.04906	7.94626	1.01649	6.92306	2.03288	6.92306	3.02194	6.92306	4.02129	6.92306	5.01986
11.82	0.0523	7.95854	1.01453	6.93329	2.0325	6.93329	3.0263	6.93329	4.01656	6.93329	5.01917
11.84	0.04471	7.97081	1.01671	6.94352	2.03402	6.94352	3.02568	6.94352	4.02013	6.94352	5.01828
11.86	0.03393	7.98309	1.01604	6.95375	2.0328	6.95375	3.02452	6.95375	4.02016	6.95375	5.01629
11.88	0.02595	7.99537	1.01822	6.96399	2.03174	6.96399	3.02458	6.96399	4.01831	6.96399	5.01848
11.9	0.02222	8.00765	1.01671	6.97422	2.03023	6.97422	3.02304	6.97422	4.01938	6.97422	5.01787
11.92	0.02154	8.01993	1.01533	6.98445	2.03061	6.98445	3.02206	6.98445	4.02048	6.98445	5.02023
11.94	0.02147	8.03221	1.0151	6.99468	2.03015	6.99468	3.02071	6.99468	4.01864	6.99468	5.02141
11.96	0.02118	8.04448	1.016	7.00491	2.03045	7.00491	3.02525	7.00491	4.01953	7.00491	5.01702
11.98	0.02187	8.05676	1.01943	7.01515	2.02712	7.01515	3.02089	7.01515	4.01909	7.01515	5.01803
12	0.0225	8.06904	1.01698	7.02538	2.03492	7.02538	3.02445	7.02538	4.0176	7.02538	5.01669
12.02	0.02015	8.08132	1.01617	7.03561	2.02962	7.03561	3.02372	7.03561	4.01965	7.03561	5.01832
12.04	0.01585	8.0936	1.01626	7.04584	2.02939	7.04584	3.02396	7.04584	4.01757	7.04584	5.01913
12.06	0.01236	8.10588	1.01818	7.05607	2.03371	7.05607	3.02611	7.05607	4.01888	7.05607	5.02002
12.08	0.01052	8.11815	1.01626	7.06631	2.03189	7.06631	3.02593	7.06631	4.02039	7.06631	5.01958
12.1	0.01019	8.13043	1.01903	7.07654	2.03508	7.07654	3.02378	7.07654	4.01897	7.07654	5.01812
12.12	0.01084	8.14271	1.01506	7.08677	2.03318	7.08677	3.0274	7.08677	4.01843	7.08677	5.01868
12.14	0.01191	8.15499	1.02041	7.097	2.03318	7.097	3.02359	7.097	4.01918	7.097	5.02059
12.16	0.01372	8.16727	1.01675	7.10723	2.0328	7.10723	3.02679	7.10723	4.01787	7.10723	5.01852
12.18	0.01636	8.17955	1.01916	7.11747	2.03068	7.11747	3.02605	7.11747	4.02087	7.11747	5.01925
12.2	0.01812	8.19182	1.0176	7.1277	2.03508	7.1277	3.02304	7.1277	4.0184	7.1277	5.01962
12.22	0.01743	8.2041	1.01693	7.13793	2.03379	7.13793	3.02421	7.13793	4.01962	7.13793	5.01909
12.24	0.01534	8.21638	1.01631	7.14816	2.0325	7.14816	3.02409	7.14816	4.01891	7.14816	5.02059
12.26	0.01401	8.22866	1.0172	7.15839	2.03159	7.15839	3.02525	7.15839	4.02117	7.15839	5.01718
12.28	0.01444	8.24094	1.01822	7.16863	2.03424	7.16863	3.02108	7.16863	4.02173	7.16863	5.0184
12.3	0.01591	8.25322	1.01711	7.17886	2.02985	7.17886	3.02181	7.17886	4.01965	7.17886	5.01799
12.32	0.01612	8.2655	1.01854	7.18909	2.02788	7.18909	3.02433	7.18909	4.02016	7.18909	5.02027
12.34	0.01432	8.27777	1.02076	7.19932	2.03265	7.19932	3.02464	7.19932	4.01947	7.19932	5.02027
12.36	0.01245	8.29005	1.02023	7.20955	2.02795	7.20955	3.02366	7.20955	4.01644	7.20955	5.01966
12.38	0.01124	8.30233	1.01787	7.21979	2.02902	7.21979	3.02212	7.21979	4.01855	7.21979	5.01885
12.4	0.01011	8.31461	1.01845	7.23002	2.02742	7.23002	3.0247	7.23002	4.02063	7.23002	5.01929
12.42	0.0091	8.32689	1.02299	7.24025	2.02955	7.24025	3.02507	7.24025	4.01923	7.24025	5.02015
12.44	0.00873	8.33917	1.01858	7.25048	2.02659	7.25048	3.02366	7.25048	4.01736	7.25048	5.01864
12.46	0.00939	8.35144	1.01822	7.26071	2.02871	7.26071	3.02138	7.26071	4.01784	7.26071	5.01978
12.48	0.0113	8.36372	1.018	7.27095	2.02939	7.27095	3.02538	7.27095	4.01882	7.27095	5.01726
12.5	0.01463	8.376	1.02081	7.28118	2.02879	7.28118	3.02034	7.28118	4.01706	7.28118	5.02051
12.52	0.01982	8.38828	1.01782	7.29141	2.02939	7.29141	3.02034	7.29141	4.01903	7.29141	5.01864
12.54	0.02736	8.40056	1.01898	7.30164	2.02758	7.30164	3.01923	7.30164	4.02141	7.30164	5.01917
12.56	0.03556	8.41284	1.01916	7.31187	2.02833	7.31187	3.02292	7.31187	4.01778	7.31187	5.01897
12.58	0.03904	8.42511	1.01992	7.32211	2.02856	7.32211	3.02046	7.32211	4.01695	7.32211	5.01759
12.6	0.03477	8.43739	1.01858	7.33234	2.02439	7.33234	3.01991	7.33234	4.01558	7.33234	5.01775
12.62	0.02634	8.44967	1.02156	7.34257	2.02992	7.34257	3.02095	7.34257	4.01623	7.34257	5.01994
12.64	0.01895	8.46195	1.02112	7.3528	2.02379	7.3528	3.02329	7.3528	4.01935	7.3528	5.01759
12.66	0.01437	8.47423	1.01849	7.36303	2.02856	7.36303	3.01874	7.36303	4.01698	7.36303	5.01714
12.68	0.01241	8.48651	1.01867	7.37327	2.02591	7.37327	3.018	7.37327	4.01579	7.37327	5.01629
12.7	0.01255	8.49878	1.01898	7.3835	2.02455	7.3835	3.01788	7.3835	4.01701	7.3835	5.01592
12.72	0.0143	8.51106	1.0217	7.39373	2.02311	7.39373	3.01647	7.39373	4.01677	7.39373	5.01775
12.74	0.01657	8.52334	1.0192	7.40396	2.02038	7.40396	3.01972	7.40396	4.01701	7.40396	5.01897
12.76	0.01742	8.53562	1.01706	7.41419	2.03091	7.41419	3.01966	7.41419	4.01507	7.41419	5.01734
12.78	0.01704	8.5479	1.02041	7.42443	2.0275	7.42443	3.01862	7.42443	4.01504	7.42443	5.01901
12.8	0.01789	8.56018	1.01871	7.43466	2.02174	7.43466	3.02181	7.43466	4.01647	7.43466	5.01742
12.82	0.0214	8.57246	1.02018	7.44489	2.02523	7.44489	3.02015	7.44489	4.01582	7.44489	5.01889
12.84	0.02717	8.58473	1.02014	7.45512	2.02485	7.45512	3.0153	7.45512	4.01671	7.45512	5.01702
12.86	0.03181	8.59701	1.02009	7.46535	2.02508	7.46535	3.01647	7.46535	4.01614	7.46535	5.01742
12.88	0.0312	8.60929	1.02165	7.47559	2.02864	7.47559	3.01874	7.47559	4.0165	7.47559	5.01803
12.9	0.02802	8.62157	1.01889	7.48582	2.02326	7.48582	3.01702	7.48582	4.01626	7.48582	5.01946
12.92	0.02609	8.63385	1.02161	7.49605	2.02076	7.49605	3.01733	7.49605	4.01543	7.49605	5.01629
12.94	0.02474	8.64613	1.01871	7.50628	2.02364	7.50628	3.01702	7.50628	4.01665	7.50628	5.0156
12.96	0.02252	8.6584	1.0205	7.51651	2.02818	7.51651	3.01757	7.51651	4.01674	7.51651	5.01893
12.98	0.02031	8.67068	1.02054	7.52675	2.02765	7.52675	3.01671	7.52675	4.01602	7.52675	5.01832
13	0.02	8.68296	1.02107	7.53698	2.02242	7.53698	3.02089	7.53698	4.01659	7.53698	5.01718
13.02	0.02184	8.69524	1.025	7.54721	2.02598	7.54721	3.018	7.54721	4.01394	7.54721	5.01588
13.04	0.0237	8.70752	1.02116	7.55744	2.02379	7.55744	3.01794	7.55744	4.01582	7.55744	5.01608
13.06	0.02343	8.7198	1.02326	7.56767	2.02614	7.56767	3.01905	7.56767	4.01638	7.56767	5.01527
13.08	0.02296	8.73207	1.0229	7.57791	2.02409	7.57791	3.01868	7.57791	4.01332	7.57791	5.01755
13.1	0.02429	8.74435	1.02348	7.58814	2.02341	7.58814	3.02175	7.58814	4.01451	7.58814	5.01734
13.12	0.02599	8.75663	1.02651	7.59837	2.02583	7.59837	3.01696	7.59837	4.01403	7.59837	5.01734
13.14	0.02459	8.76891	1.02357	7.6086	2.0253	7.6086	3.0196	7.6086	4.01617	7.6086	5.01706
13.16	0.02044	8.78119	1.02263	7.61883	2.02424	7.61883	3.01622	7.61883	4.01454	7.61883	5.01621
13.18	0.01699	8.79347	1.02932	7.62907	2.02068	7.62907	3.01972	7.62907	4.01445	7.62907	5.01779
13.2	0.01561	8.80574	1.03132	7.6393	2.02667	7.6393	3.01892	7.6393	4.01409	7.6393	5.01548
13.22	0.01589	8.81802	1.02954	7.64953	2.02235	7.64953	3.01585	7.64953	4.01436	7.64953	5.01657
13.24	0.01739	8.8303	1.02999	7.65976	2.02144	7.65976	3.01935	7.65976	4.01596	7.65976	5.01584
13.26	0.02016	8.84258	1.03217	7.66999	2.02424	7.66999	3.01628	7.66999	4.0168	7.66999	5.01759
13.28	0.02261	8.85486	1.03324	7.68023	2.02311	7.68023	3.01653	7.68023	4.01525	7.68023	5.0145
13.3	0.02199	8.86714	1.03016	7.69046	2.02402	7.69046	3.01892	7.69046	4.01706	7.69046	5.016
13.32	0.01896	8.87941	1.03261	7.70069	2.02598	7.70069	3.01825	7.70069	4.0162	7.70069	5.01828
13.34	0.01621	8.89169	1.02976	7.71092	2.02356	7.71092	3.02181	7.71092	4.01617	7.71092	5.01694
13.36	0.01545	8.90397	1.03226	7.72115	2.02288	7.72115	3.01948	7.72115	4.01418	7.72115	5.01637
13.38	0.01708	8.91625	1.0364	7.73139	2.02424	7.73139	3.0177	7.73139	4.01549	7.73139	5.01897
13.4	0.02094	8.92853	1.0364	7.74162	2.0222	7.74162	3.02095	7.74162	4.0143	7.74162	5.0197
13.42	0.02703	8.94081	1.0331	7.75185	2.02417	7.75185	3.01653	7.75185	4.01495	7.75185	5.01669
13.44	0.0339	8.95309	1.03582	7.76208	2.02318	7.76208	3.01837	7.76208	4.0113	7.76208	5.01637
13.46	0.03589	8.96536	1.03636	7.77231	2.02083	7.77231	3.01616	7.77231	4.01638	7.77231	5.01673
13.48	0.03051	8.97764	1.03489	7.78255	2.02477	7.78255	3.0169	7.78255	4.0132	7.78255	5.01608
13.5	0.02368	8.98992	1.0401	7.79278	2.02432	7.79278	3.02034	7.79278	4.01412	7.79278	5.01665
13.52	0.01949	9.0022	1.03507	7.80301	2.0247	7.80301	3.01708	7.80301	4.01365	7.80301	5.01767
13.54	0.01836	9.01448	1.03578	7.81324	2.02538	7.81324	3.0196	7.81324	4.01683	7.81324	5.01665
13.56	0.01901	9.02676	1.03778	7.82347	2.02311	7.82347	3.02065	7.82347	4.01385	7.82347	5.01669
13.58	0.02012	9.03903	1.04037	7.83371	2.02386	7.83371	3.02132	7.83371	4.01561	7.83371	5.01657
13.6	0.02216	9.05131	1.04157	7.84394	2.02583	7.84394	3.01985	7.84394	4.01605	7.84394	5.01487
13.62	0.02481	9.06359	1.03952	7.85417	2.02371	7.85417	3.01776	7.85417	4.01451	7.85417	5.01588
13.64	0.02518	9.07587	1.03908	7.8644	2.02553	7.8644	3.01481	7.8644	4.01599	7.8644	5.01458
13.66	0.02195	9.08815	1.04193	7.87463	2.02174	7.87463	3.02058	7.87463	4.01439	7.87463	5.01682
13.68	0.01761	9.10043	1.04313	7.88486	2.01864	7.88486	3.01997	7.88486	4.01632	7.88486	5.01604
13.7	0.01468	9.1127	1.04585	7.8951	2.02333	7.8951	3.01598	7.8951	4.01391	7.8951	5.01527
13.72	0.01319	9.12498	1.05102	7.90533	2.02023	7.90533	3.01659	7.90533	4.01266	7.90533	5.01645
13.74	0.01161	9.13726	1.04344	7.91556	2.02621	7.91556	3.01739	7.91556	4.01486	7.91556	5.01629
13.76	0.0094	9.14954	1.04941	7.92579	2.02417	7.92579	3.01647	7.92579	4.01415	7.92579	5.01682
13.78	0.00751	9.16182	1.04638	7.93602	2.02477	7.93602	3.0196	7.93602	4.01403	7.93602	5.01491
13.8	0.00632	9.1741	1.04781	7.94626	2.02348	7.94626	3.01837	7.94626	4.01258	7.94626	5.01629
13.82	0.00586	9.18637	1.05053	7.95649	2.02417	7.95649	3.0188	7.95649	4.01156	7.95649	5.0145
13.84	0.00611	9.19865	1.04794	7.96672	2.02288	7.96672	3.01634	7.96672	4.0146	7.96672	5.01511
13.86	0.00719	9.21093	1.05012	7.97695	2.02121	7.97695	3.01819	7.97695	4.01243	7.97695	5.01316
13.88	0.00908	9.22321	1.05079	7.98718	2.01992	7.98718	3.01972	7.98718	4.014	7.98718	5.01747
13.9	0.01143	9.23549	1.04892	7.99742	2.02394	7.99742	3.01972	7.99742	4.01495	7.99742	5.01572
13.92	0.01395	9.24777	1.05057	8.00765	2.02591	8.00765	3.01659	8.00765	4.01531	8.00765	5.01487
13.94	0.01686	9.26005	1.04928	8.01788	2.02068	8.01788	3.01591	8.01788	4.01382	8.01788	5.0184
13.96	0.01843	9.27232	1.0511	8.02811	2.0203	8.02811	3.01573	8.02811	4.01359	8.02811	5.01637
13.98	0.0166	9.2846	1.05155	8.03834	2.02826	8.03834	3.01954	8.03834	4.01382	8.03834	5.01483
14	0.01348	9.29688	1.04709	8.04858	2.02402	8.04858	3.0188	8.04858	4.01365	8.04858	5.01413
14.02	0.01163	9.30916	1.04816	8.05881	2.02273	8.05881	3.01776	8.05881	4.01442	8.05881	5.01698
14.04	0.01141	9.32144	1.0491	8.06904	2.02386	8.06904	3.01782	8.06904	4.01249	8.06904	5.01682
14.06	0.01158	9.33372	1.05133	8.07927	2.02591	8.07927	3.01604	8.07927	4.01332	8.07927	5.01604
14.08	0.01053	9.34599	1.04692	8.0895	2.02606	8.0895	3.01401	8.0895	4.01495	8.0895	5.0147
14.1	0.00872	9.35827	1.04977	8.09974	2.02402	8.09974	3.018	8.09974	4.01394	8.09974	5.01645
14.12	0.00715	9.37055	1.05057	8.10997	2.0203	8.10997	3.01843	8.10997	4.01507	8.10997	5.01365
14.14	0.00574	9.38283	1.05605	8.1202	2.02038	8.1202	3.01462	8.1202	4.01162	8.1202	5.01474
14.16	0.00455	9.39511	1.05489	8.13043	2.02189	8.13043	3.01081	8.13043	4.01516	8.13043	5.01763
14.18	0.00385	9.40739	1.05601	8.14066	2.02386	8.14066	3.01622	8.14066	4.01409	8.14066	5.01572
14.2	0.00372	9.41966	1.06015	8.1509	2.0228	8.1509	3.01696	8.1509	4.01558	8.1509	5.01637
14.22	0.0042	9.43194	1.05066	8.16113	2.0228	8.16113	3.01714	8.16113	4.01338	8.16113	5.01466
14.24	0.00533	9.44422	1.05676	8.17136	2.02114	8.17136	3.01837	8.17136	4.01371	8.17136	5.01653
14.26	0.00717	9.4565	1.06313	8.18159	2.01886	8.18159	3.01653	8.18159	4.01228	8.18159	5.01527
14.28	0.00924	9.46878	1.05596	8.19182	2.02447	8.19182	3.01935	8.19182	4.01341	8.19182	5.01413
14.3	0.01017	9.48106	1.05244	8.20206	2.0203	8.20206	3.01604	8.20206	4.01293	8.20206	5.01608
14.32	0.00917	9.49333	1.05886	8.21229	2.02023	8.21229	3.01585	8.21229	4.01388	8.21229	5.0132
14.34	0.00735	9.50561	1.05356	8.22252	2.02288	8.22252	3.0172	8.22252	4.01483	8.22252	5.01665
14.36	0.00608	9.51789	1.05774	8.23275	2.02386	8.23275	3.01929	8.23275	4.01302	8.23275	5.01511
14.38	0.00549	9.53017	1.05939	8.24298	2.02023	8.24298	3.01659	8.24298	4.01376	8.24298	5.016
14.4	0.00509	9.54245	1.06313	8.25322	2.02121	8.25322	3.01856	8.25322	4.01347	8.25322	5.01629
14.42	0.00473	9.55473	1.06242	8.26345	2.02174	8.26345	3.01505	8.26345	4.01261	8.26345	5.01653
14.44	0.00452	9.567	1.05953	8.27368	2.015	8.27368	3.01665	8.27368	4.01228	8.27368	5.01454
14.46	0.00407	9.57928	1.06202	8.28391	2.02106	8.28391	3.01616	8.28391	4.01296	8.28391	5.01478
14.48	0.00323	9.59156	1.05859	8.29414	2.0222	8.29414	3.01782	8.29414	4.01543	8.29414	5.01462
14.5	0.00237	9.60384	1.05676	8.30438	2.02242	8.30438	3.01585	8.30438	4.01376	8.30438	5.01548
14.52	0.0018	9.61612	1.0536	8.31461	2.02288	8.31461	3.01487	8.31461	4.01394	8.31461	5.01653
14.54	0.00155	9.6284	1.06113	8.32484	2.01939	8.32484	3.01395	8.32484	4.01174	8.32484	5.01617
14.56	0.0016	9.64068	1.05761	8.33507	2.02326	8.33507	3.01512	8.33507	4.01403	8.33507	5.01442
14.58	0.0019	9.65295	1.05659	8.3453	2.02515	8.3453	3.01794	8.3453	4.01258	8.3453	5.01714
14.6	0.00228	9.66523	1.0552	8.35554	2.02121	8.35554	3.01499	8.35554	4.01308	8.35554	5.01803
14.62	0.0024	9.67751	1.05547	8.36577	2.02091	8.36577	3.01505	8.36577	4.01139	8.36577	5.01665
14.64	0.00219	9.68979	1.0569	8.376	2.01947	8.376	3.01524	8.376	4.01365	8.376	5.0169
14.66	0.00195	9.70207	1.05137	8.38623	2.02432	8.38623	3.01819	8.38623	4.01296	8.38623	5.01742
14.68	0.00192	9.71435	1.05115	8.39646	2.01674	8.39646	3.01911	8.39646	4.01356	8.39646	5.01596
14.7	0.00206	9.72662	1.05017	8.4067	2.02288	8.4067	3.01634	8.4067	4.01469	8.4067	5.01548
14.72	0.00219	9.7389	1.04821	8.41693	2.01977	8.41693	3.01684	8.41693	4.01269	8.41693	5.01625
14.74	0.0023	9.75118	1.04513	8.42716	2.02182	8.42716	3.01763	8.42716	4.01365	8.42716	5.0184
14.76	0.0024	9.76346	1.04139	8.43739	2.02174	8.43739	3.01389	8.43739	4.0121	8.43739	5.01462
14.78	0.00227	9.77574	1.04144	8.44762	2.01939	8.44762	3.01886	8.44762	4.0132	8.44762	5.01543
14.8	0.00203	9.78802	1.04317	8.45786	2.0178	8.45786	3.01505	8.45786	4.01424	8.45786	5.01393
14.82	0.00196	9.80029	1.04273	8.46809	2.02212	8.46809	3.01407	8.46809	4.01237	8.46809	5.01393
14.84	0.0022	9.81257	1.03752	8.47832	2.02144	8.47832	3.01542	8.47832	4.01082	8.47832	5.01722
14.86	0.00285	9.82485	1.0344	8.48855	2.02273	8.48855	3.01641	8.48855	4.01483	8.48855	5.01694
14.88	0.00396	9.83713	1.03386	8.49878	2.02061	8.49878	3.01456	8.49878	4.01391	8.49878	5.01251
14.9	0.00549	9.84941	1.03342	8.50902	2.02318	8.50902	3.01585	8.50902	4.01489	8.50902	5.01466
14.92	0.00695	9.86169	1.03716	8.51925	2.02083	8.51925	3.01868	8.51925	4.01463	8.51925	5.01592
14.94	0.00788	9.87396	1.03355	8.52948	2.02417	8.52948	3.01487	8.52948	4.01501	8.52948	5.01633
14.96	0.00897	9.88624	1.03039	8.53971	2.01795	8.53971	3.01327	8.53971	4.01409	8.53971	5.01621
14.98	0.01119	9.89852	1.02865	8.54994	2.02341	8.54994	3.01585	8.54994	4.01308	8.54994	5.01844
15	0.01435	9.9108	1.02981	8.56018	2.02515	8.56018	3.01647	8.56018	4.01591	8.56018	5.01714
15.02	0.01622	9.92308	1.02874	8.57041	2.02038	8.57041	3.01831	8.57041	4.01365	8.57041	5.01389
15.04	0.01516	9.93536	1.03048	8.58064	2.01629	8.58064	3.01714	8.58064	4.01483	8.58064	5.01539
15.06	0.01314	9.94764	1.03092	8.59087	2.02091	8.59087	3.01991	8.59087	4.01341	8.59087	5.01686
15.08	0.01144	9.95991	1.02905	8.6011	2.01871	8.6011	3.01174	8.6011	4.0113	8.6011	5.0158
15.1	0.00955	9.97219	1.0311	8.61134	2.02038	8.61134	3.01647	8.61134	4.01608	8.61134	5.01491
15.12	0.00753	9.98447	1.03016	8.62157	2.0175	8.62157	3.01591	8.62157	4.01356	8.62157	5.01389
15.14	0.00611	9.99675	1.02718	8.6318	2.02068	8.6318	3.0172	8.6318	4.01504	8.6318	5.01657
15.16	0.0054	10.009	1.0241	8.64203	2.02121	8.64203	3.01659	8.64203	4.01329	8.64203	5.01608
15.18	0.00495	10.0213	1.03239	8.65226	2.0197	8.65226	3.02003	8.65226	4.01498	8.65226	5.01434
15.2	0.00458	10.0336	1.02762	8.6625	2.02508	8.6625	3.01346	8.6625	4.01421	8.6625	5.01531
15.22	0.00455	10.0459	1.02731	8.67273	2.02447	8.67273	3.01966	8.67273	4.01403	8.67273	5.01832
15.24	0.00471	10.0581	1.03119	8.68296	2.02129	8.68296	3.01849	8.68296	4.01415	8.68296	5.0147
15.26	0.00452	10.0704	1.02869	8.69319	2.02167	8.69319	3.01444	8.69319	4.01326	8.69319	5.01629
15.28	0.00407	10.0827	1.02829	8.70342	2.02341	8.70342	3.0161	8.70342	4.01457	8.70342	5.01625
15.3	0.00398	10.095	1.02914	8.71366	2.02242	8.71366	3.01727	8.71366	4.01332	8.71366	5.01803
15.32	0.00453	10.1073	1.02896	8.72389	2.02364	8.72389	3.01702	8.72389	4.01451	8.72389	5.01718
15.34	0.00579	10.1195	1.03146	8.73412	2.02659	8.73412	3.01647	8.73412	4.01635	8.73412	5.01661
15.36	0.00752	10.1318	1.02852	8.74435	2.02136	8.74435	3.01763	8.74435	4.0135	8.74435	5.01625
15.38	0.00866	10.1441	1.03337	8.75458	2.02455	8.75458	3.01696	8.75458	4.01602	8.75458	5.01653
15.4	0.00827	10.1564	1.03342	8.76482	2.025	8.76482	3.01555	8.76482	4.0157	8.76482	5.01592
15.42	0.00745	10.1686	1.02927	8.77505	2.02674	8.77505	3.02077	8.77505	4.01579	8.77505	5.0169
15.44	0.00745	10.1809	1.02874	8.78528	2.02864	8.78528	3.01573	8.78528	4.01519	8.78528	5.01722
15.46	0.00817	10.1932	1.02958	8.79551	2.02106	8.79551	3.02126	8.79551	4.01481	8.79551	5.01531
15.48	0.00842	10.2055	1.03137	8.80574	2.02492	8.80574	3.0169	8.80574	4.0168	8.80574	5.01641
15.5	0.00772	10.2178	1.0315	8.81598	2.02326	8.81598	3.01684	8.81598	4.01558	8.81598	5.01649
15.52	0.00684	10.23	1.03079	8.82621	2.02583	8.82621	3.02169	8.82621	4.0157	8.82621	5.01747
15.54	0.00581	10.2423	1.02852	8.83644	2.02652	8.83644	3.01923	8.83644	4.01703	8.83644	5.01621
15.56	0.00459	10.2546	1.02709	8.84667	2.0275	8.84667	3.02028	8.84667	4.01709	8.84667	5.01706
15.58	0.00363	10.2669	1.03141	8.8569	2.02962	8.8569	3.02089	8.8569	4.01805	8.8569	5.01625
15.6	0.00315	10.2792	1.0295	8.86714	2.02811	8.86714	3.02003	8.86714	4.0165	8.86714	5.01763
15.62	0.00303	10.2914	1.02691	8.87737	2.02621	8.87737	3.02329	8.87737	4.01647	8.87737	5.01885
15.64	0.00309	10.3037	1.03048	8.8876	2.02773	8.8876	3.02427	8.8876	4.02013	8.8876	5.01742
15.66	0.00335	10.316	1.02803	8.89783	2.03212	8.89783	3.02556	8.89783	4.01763	8.89783	5.01893
15.68	0.00378	10.3283	1.02544	8.90806	2.02864	8.90806	3.01917	8.90806	4.01992	8.90806	5.01917
15.7	0.00411	10.3405	1.0266	8.9183	2.0303	8.9183	3.02224	8.9183	4.01718	8.9183	5.01824
15.72	0.00431	10.3528	1.02829	8.92853	2.02568	8.92853	3.02206	8.92853	4.01742	8.92853	5.02023
15.74	0.00476	10.3651	1.02865	8.93876	2.02939	8.93876	3.02267	8.93876	4.01944	8.93876	5.0197
15.76	0.00536	10.3774	1.0278	8.94899	2.03182	8.94899	3.02359	8.94899	4.01808	8.94899	5.01881
15.78	0.00536	10.3897	1.02847	8.95922	2.02765	8.95922	3.02593	8.95922	4.01897	8.95922	5.01901
15.8	0.00469	10.4019	1.02945	8.96946	2.02545	8.96946	3.02372	8.96946	4.02093	8.96946	5.01629
15.82	0.00415	10.4142	1.02553	8.97969	2.03189	8.97969	3.02396	8.97969	4.01956	8.97969	5.02002
15.84	0.00406	10.4265	1.03177	8.98992	2.02917	8.98992	3.02421	8.98992	4.01956	8.98992	5.02023
15.86	0.0045	10.4388	1.03034	9.00015	2.03485	9.00015	3.02667	9.00015	4.01775	9.00015	5.01901
15.88	0.00561	10.451	1.02705	9.01038	2.03402	9.01038	3.02292	9.01038	4.02007	9.01038	5.01889
15.9	0.00734	10.4633	1.02843	9.02062	2.03614	9.02062	3.0282	9.02062	4.02087	9.02062	5.02157
15.92	0.00894	10.4756	1.02749	9.03085	2.0325	9.03085	3.02464	9.03085	4.02022	9.03085	5.02157
15.94	0.00989	10.4879	1.02874	9.04108	2.03826	9.04108	3.02581	9.04108	4.01888	9.04108	5.01864
15.96	0.01042	10.5002	1.03088	9.05131	2.03273	9.05131	3.02482	9.05131	4.02155	9.05131	5.01905
15.98	0.00972	10.5124	1.02981	9.06154	2.03811	9.06154	3.0263	9.06154	4.01867	9.06154	5.02088
16	0.00774	10.5247	1.02736	9.07178	2.03629	9.07178	3.02747	9.07178	4.02319	9.07178	5.02124
16.02	0.00593	10.537	1.02642	9.08201	2.03644	9.08201	3.02747	9.08201	4.02396	9.08201	5.02124
16.04	0.00509	10.5493	1.02789	9.09224	2.03697	9.09224	3.02685	9.09224	4.02253	9.09224	5.02153
16.06	0.00534	10.5616	1.02682	9.10247	2.03659	9.10247	3.02857	9.10247	4.02182	9.10247	5.02124
16.08	0.00664	10.5738	1.02909	9.1127	2.0397	9.1127	3.02906	9.1127	4.02227	9.1127	5.02141
16.1	0.00858	10.5861	1.02321	9.12294	2.0397	9.12294	3.03023	9.12294	4.02268	9.12294	5.02275
16.12	0.00982	10.5984	1.02651	9.13317	2.03621	9.13317	3.02968	9.13317	4.02325	9.13317	5.02266
16.14	0.00911	10.6107	1.02477	9.1434	2.04023	9.1434	3.03066	9.1434	4.02637	9.1434	5.02258
16.16	0.00721	10.6229	1.02504	9.15363	2.03765	9.15363	3.03164	9.15363	4.02307	9.15363	5.0247
16.18	0.00563	10.6352	1.0299	9.16386	2.04212	9.16386	3.0306	9.16386	4.02349	9.16386	5.02262
16.2	0.00495	10.6475	1.02673	9.1741	2.04144	9.1741	3.02955	9.1741	4.02595	9.1741	5.02169
16.22	0.0051	10.6598	1.03199	9.18433	2.04538	9.18433	3.03189	9.18433	4.02679	9.18433	5.02526
16.24	0.00576	10.6721	1.02348	9.19456	2.04417	9.19456	3.03613	9.19456	4.02548	9.19456	5.02388
16.26	0.00603	10.6843	1.02722	9.20479	2.04167	9.20479	3.03533	9.20479	4.02735	9.20479	5.02315
16.28	0.00517	10.6966	1.02687	9.21502	2.04462	9.21502	3.03472	9.21502	4.02494	9.21502	5.02388
16.3	0.00393	10.7089	1.02602	9.22526	2.04106	9.22526	3.033	9.22526	4.02789	9.22526	5.02352
16.32	0.00312	10.7212	1.02852	9.23549	2.04227	9.23549	3.033	9.23549	4.02631	9.23549	5.02258
16.34	0.0029	10.7335	1.02517	9.24572	2.04379	9.24572	3.03435	9.24572	4.02783	9.24572	5.02161
16.36	0.00324	10.7457	1.02785	9.25595	2.04848	9.25595	3.03183	9.25595	4.02497	9.25595	5.02201
16.38	0.00393	10.758	1.02776	9.26618	2.04341	9.26618	3.03281	9.26618	4.0256	9.26618	5.0225
16.4	0.00435	10.7703	1.02865	9.27642	2.04152	9.27642	3.0349	9.27642	4.02688	9.27642	5.02335
16.42	0.00386	10.7826	1.02856	9.28665	2.04083	9.28665	3.02949	9.28665	4.0261	9.28665	5.02193
16.44	0.00288	10.7948	1.02696	9.29688	2.04523	9.29688	3.03072	9.29688	4.02836	9.29688	5.02149
16.46	0.00208	10.8071	1.02673	9.30711	2.04788	9.30711	3.03263	9.30711	4.02592	9.30711	5.02311
16.48	0.00168	10.8194	1.0254	9.31734	2.0478	9.31734	3.03582	9.31734	4.02809	9.31734	5.02449
16.5	0.00168	10.8317	1.02838	9.32758	2.03962	9.32758	3.03435	9.32758	4.02518	9.32758	5.02648
16.52	0.00195	10.844	1.03306	9.33781	2.04265	9.33781	3.03164	9.33781	4.02557	9.33781	5.02441
16.54	0.00214	10.8562	1.03106	9.34804	2.04273	9.34804	3.03121	9.34804	4.02563	9.34804	5.02445
16.56	0.00191	10.8685	1.02887	9.35827	2.04417	9.35827	3.02882	9.35827	4.02551	9.35827	5.02149
16.58	0.00148	10.8808	1.02918	9.3685	2.0422	9.3685	3.0322	9.3685	4.0275	9.3685	5.02514
16.6	0.00118	10.8931	1.02936	9.37874	2.0425	9.37874	3.03091	9.37874	4.02506	9.37874	5.02514
16.62	0.00108	10.9053	1.02972	9.38897	2.04182	9.38897	3.03238	9.38897	4.02557	9.38897	5.02372
16.64	0.00112	10.9176	1.02941	9.3992	2.03962	9.3992	3.03453	9.3992	4.02506	9.3992	5.02417
16.66	0.00129	10.9299	1.03186	9.40943	2.04083	9.40943	3.03195	9.40943	4.02824	9.40943	5.02543
16.68	0.00161	10.9422	1.02967	9.41966	2.04561	9.41966	3.03312	9.41966	4.02896	9.41966	5.02417
16.7	0.00212	10.9545	1.03542	9.4299	2.04879	9.4299	3.03355	9.4299	4.02664	9.4299	5.02628
16.72	0.00295	10.9667	1.02642	9.44013	2.04129	9.44013	3.0365	9.44013	4.0267	9.44013	5.02335
16.74	0.00426	10.979	1.02905	9.45036	2.04833	9.45036	3.0349	9.45036	4.02875	9.45036	5.02713
16.76	0.00584	10.9913	1.03016	9.46059	2.04667	9.46059	3.03392	9.46059	4.02949	9.46059	5.02486
16.78	0.00708	11.0036	1.02785	9.47082	2.0503	9.47082	3.03373	9.47082	4.02741	9.47082	5.02868
16.8	0.00795	11.0159	1.03306	9.48106	2.04629	9.48106	3.03416	9.48106	4.03068	9.48106	5.02632
16.82	0.00833	11.0281	1.03253	9.49129	2.04394	9.49129	3.03674	9.49129	4.03018	9.49129	5.02701
16.84	0.00737	11.0404	1.03342	9.50152	2.0478	9.50152	3.03693	9.50152	4.03089	9.50152	5.02924
16.86	0.00546	11.0527	1.03382	9.51175	2.04455	9.51175	3.03693	9.51175	4.02839	9.51175	5.02644
16.88	0.00373	11.065	1.03573	9.52198	2.05227	9.52198	3.03828	9.52198	4.03	9.52198	5.02742
16.9	0.00264	11.0772	1.03404	9.53222	2.05076	9.53222	3.03336	9.53222	4.03273	9.53222	5.02705
16.92	0.00217	11.0895	1.03266	9.54245	2.05409	9.54245	3.0341	9.54245	4.03047	9.54245	5.02677
16.94	0.00215	11.1018	1.0315	9.55268	2.05038	9.55268	3.03564	9.55268	4.0297	9.55268	5.02762
16.96	0.00235	11.1141	1.03293	9.56291	2.04712	9.56291	3.03791	9.56291	4.03151	9.56291	5.02721
16.98	0.00242	11.1264	1.034	9.57314	2.04909	9.57314	3.03607	9.57314	4.02902	9.57314	5.02608
17	0.00236	11.1386	1.03279	9.58338	2.04871	9.58338	3.03607	9.58338	4.02789	9.58338	5.02803
17.02	0.00246	11.1509	1.03146	9.59361	2.04523	9.59361	3.04025	9.59361	4.03208	9.59361	5.02941
17.04	0.00281	11.1632	1.03426	9.60384	2.05038	9.60384	3.04221	9.60384	4.0302	9.60384	5.0279
17.06	0.00326	11.1755	1.0389	9.61407	2.05076	9.61407	3.03619	9.61407	4.03199	9.61407	5.02847
17.08	0.0037	11.1878	1.03466	9.6243	2.05477	9.6243	3.0424	9.6243	4.03181	9.6243	5.0262
17.1	0.00367	11.2	1.03547	9.63454	2.04818	9.63454	3.03803	9.63454	4.03	9.63454	5.02612
17.12	0.00301	11.2123	1.03609	9.64477	2.04924	9.64477	3.03705	9.64477	4.0308	9.64477	5.02969
17.14	0.00233	11.2246	1.03876	9.655	2.0528	9.655	3.04104	9.655	4.03086	9.655	5.02575
17.16	0.00205	11.2369	1.03778	9.66523	2.04947	9.66523	3.03742	9.66523	4.03098	9.66523	5.02717
17.18	0.00225	11.2491	1.034	9.67546	2.05144	9.67546	3.03564	9.67546	4.03003	9.67546	5.02551
17.2	0.00287	11.2614	1.03903	9.6857	2.05152	9.6857	3.03859	9.6857	4.03	9.6857	5.02876
17.22	0.00363	11.2737	1.03943	9.69593	2.04606	9.69593	3.0373	9.69593	4.03	9.69593	5.0249
17.24	0.00387	11.286	1.04099	9.70616	2.04629	9.70616	3.03373	9.70616	4.02961	9.70616	5.02547
17.26	0.00329	11.2983	1.04242	9.71639	2.04765	9.71639	3.03472	9.71639	4.02961	9.71639	5.02701
17.28	0.00245	11.3105	1.04464	9.72662	2.04742	9.72662	3.03576	9.72662	4.02652	9.72662	5.02478
17.3	0.00189	11.3228	1.04153	9.73686	2.04091	9.73686	3.03306	9.73686	4.0267	9.73686	5.02344
17.32	0.0017	11.3351	1.04487	9.74709	2.04311	9.74709	3.03392	9.74709	4.02869	9.74709	5.02591
17.34	0.00184	11.3474	1.04839	9.75732	2.03924	9.75732	3.03189	9.75732	4.02652	9.75732	5.02323
17.36	0.00211	11.3597	1.04366	9.76755	2.03455	9.76755	3.03201	9.76755	4.02628	9.76755	5.02461
17.38	0.00214	11.3719	1.05155	9.77778	2.03659	9.77778	3.02876	9.77778	4.02563	9.77778	5.02303
17.4	0.00178	11.3842	1.0487	9.78802	2.03598	9.78802	3.02716	9.78802	4.02482	9.78802	5.02201
17.42	0.00136	11.3965	1.04946	9.79825	2.03705	9.79825	3.02347	9.79825	4.02283	9.79825	5.02165
17.44	0.00111	11.4088	1.0536	9.80848	2.03091	9.80848	3.02685	9.80848	4.02203	9.80848	5.0234
17.46	0.00103	11.421	1.05235	9.81871	2.0297	9.81871	3.02243	9.81871	4.02313	9.81871	5.02145
17.48	0.00108	11.4333	1.054	9.82894	2.02864	9.82894	3.02243	9.82894	4.02152	9.82894	5.02096
17.5	0.00113	11.4456	1.0593	9.83918	2.0278	9.83918	3.02501	9.83918	4.02114	9.83918	5.02027
17.52	0.00105	11.4579	1.05547	9.84941	2.02909	9.84941	3.02316	9.84941	4.01986	9.84941	5.01836
17.54	0.000931773	11.4702	1.06527	9.85964	2.02758	9.85964	3.02175	9.85964	4.01709	9.85964	5.02011
17.56	0.000961624	11.4824	1.06247	9.86987	2.02742	9.86987	3.02151	9.86987	4.01846	9.86987	5.01872
17.58	0.00116	11.4947	1.06389	9.8801	2.02636	9.8801	3.01788	9.8801	4.01671	9.8801	5.01751
17.6	0.00145	11.507	1.06505	9.89034	2.02667	9.89034	3.02194	9.89034	4.01825	9.89034	5.01885
17.62	0.00171	11.5193	1.0655	9.90057	2.02598	9.90057	3.01948	9.90057	4.01855	9.90057	5.0195
17.64	0.0016	11.5315	1.06973	9.9108	2.02644	9.9108	3.02065	9.9108	4.01442	9.9108	5.01613
17.66	0.00115	11.5438	1.07187	9.92103	2.02682	9.92103	3.01942	9.92103	4.01701	9.92103	5.01791
17.68	0.000750994	11.5561	1.07191	9.93126	2.02538	9.93126	3.01929	9.93126	4.01706	9.93126	5.01994
17.7	0.000535919	11.5684	1.07303	9.9415	2.0228	9.9415	3.01972	9.9415	4.01698	9.9415	5.01921
17.72	0.000457037	11.5807	1.06786	9.95173	2.02432	9.95173	3.01813	9.95173	4.01522	9.95173	5.01856
17.74	0.000461462	11.5929	1.07182	9.96196	2.02258	9.96196	3.01813	9.96196	4.01867	9.96196	5.01812
17.76	0.000470081	11.6052	1.07307	9.97219	2.02402	9.97219	3.01819	9.97219	4.01564	9.97219	5.01832
17.78	0.000369766	11.6175	1.07049	9.98242	2.02098	9.98242	3.01892	9.98242	4.01549	9.98242	5.01856
17.8	0.000202461	11.6298	1.07414	9.99266	2.02485	9.99266	3.01843	9.99266	4.01617	9.99266	5.01803
17.82	9.93137e-05	11.6421	1.07258	10.0029	2.02379	10.0029	3.01696	10.0029	4.01602	10.0029	5.01742
17.84	0.000116962	11.6543	1.0757	10.0131	2.0178	10.0131	3.01555	10.0131	4.01617	10.0131	5.01738
17.86	0.000242683	11.6666	1.07944	10.0234	2.02098	10.0234	3.01733	10.0234	4.01483	10.0234	5.01864
17.88	0.000418437	11.6789	1.08234	10.0336	2.01947	10.0336	3.0172	10.0336	4.01513	10.0336	5.0195
17.9	0.000475056	11.6912	1.08439	10.0438	2.02189	10.0438	3.01604	10.0438	4.01412	10.0438	5.01909
17.92	0.00033478	11.7034	1.08047	10.054	2.02402	10.054	3.01714	10.054	4.01564	10.054	5.01832
17.94	0.000147534	11.7157	1.08154	10.0643	2.02167	10.0643	3.01825	10.0643	4.01567	10.0643	5.01917
17.96	5.62087e-05	11.728	1.07998	10.0745	2.02424	10.0745	3.01972	10.0745	4.0151	10.0745	5.01734
17.98	9.81625e-05	11.7403	1.08457	10.0847	2.02197	10.0847	3.01929	10.0847	4.01552	10.0847	5.02161
18	0.000243895	11.7526	1.08385	10.095	2.02205	10.095	3.01505	10.095	4.01659	10.095	5.02023
18.02	0.000382399	11.7648	1.08728	10.1052	2.02568	10.1052	3.01389	10.1052	4.01466	10.1052	5.01905
18.04	0.000366553	11.7771	1.08875	10.1154	2.01674	10.1154	3.01849	10.1154	4.01421	10.1154	5.01742
18.06	0.000249671	11.7894	1.08488	10.1257	2.02144	10.1257	3.01745	10.1257	4.01516	10.1257	5.01751
18.08	0.000188046	11.8017	1.09	10.1359	2.02341	10.1359	3.01647	10.1359	4.01483	10.1359	5.01726
18.1	0.000252183	11.814	1.09125	10.1461	2.02061	10.1461	3.01604	10.1461	4.01614	10.1461	5.01937
18.12	0.000437457	11.8262	1.09071	10.1564	2.02485	10.1564	3.02022	10.1564	4.01501	10.1564	5.01913
18.14	0.000659148	11.8385	1.09321	10.1666	2.02212	10.1666	3.01647	10.1666	4.01439	10.1666	5.01848
18.16	0.000745859	11.8508	1.09838	10.1768	2.02758	10.1768	3.01536	10.1768	4.01632	10.1768	5.01913
18.18	0.000722354	11.8631	1.09931	10.1871	2.02652	10.1871	3.01862	10.1871	4.01483	10.1871	5.01653
18.2	0.000803429	11.8753	1.10141	10.1973	2.02492	10.1973	3.0204	10.1973	4.01513	10.1973	5.02035
18.22	0.0011	11.8876	1.10537	10.2075	2.02636	10.2075	3.01702	10.2075	4.01665	10.2075	5.0173
18.24	0.00161	11.8999	1.10675	10.2178	2.02114	10.2178	3.01849	10.2178	4.01692	10.2178	5.01974
18.26	0.00223	11.9122	1.10814	10.228	2.02303	10.228	3.01806	10.228	4.01739	10.228	5.01885
18.28	0.00263	11.9245	1.10747	10.2382	2.02561	10.2382	3.01567	10.2382	4.01599	10.2382	5.0199
18.3	0.00258	11.9367	1.11348	10.2485	2.0228	10.2485	3.02046	10.2485	4.01647	10.2485	5.01625
18.32	0.00254	11.949	1.11308	10.2587	2.02258	10.2587	3.01825	10.2587	4.01516	10.2587	5.01921
18.34	0.00281	11.9613	1.11366	10.2689	2.02424	10.2689	3.01757	10.2689	4.01766	10.2689	5.01807
18.36	0.00321	11.9736	1.11789	10.2792	2.02485	10.2792	3.01598	10.2792	4.01599	10.2792	5.01958
18.38	0.00353	11.9858	1.11099	10.2894	2.02864	10.2894	3.01425	10.2894	4.01629	10.2894	5.01816
18.4	0.0037	11.9981	1.1199	10.2996	2.02326	10.2996	3.01856	10.2996	4.01739	10.2996	5.01653
18.42	0.00342	12.0104	1.12092	10.3098	2.01962	10.3098	3.01862	10.3098	4.01579	10.3098	5.01747
18.44	0.00278	12.0227	1.11602	10.3201	2.02712	10.3201	3.01677	10.3201	4.01469	10.3201	5.01621
18.46	0.0023	12.035	1.11772	10.3303	2.0222	10.3303	3.01751	10.3303	4.01769	10.3303	5.01738
18.48	0.00218	12.0472	1.12502	10.3405	2.02386	10.3405	3.01641	10.3405	4.01617	10.3405	5.01807
18.5	0.0024	12.0595	1.12306	10.3508	2.02318	10.3508	3.01892	10.3508	4.01406	10.3508	5.01669
18.52	0.00292	12.0718	1.12248	10.361	2.01902	10.361	3.01659	10.361	4.01353	10.361	5.01795
18.54	0.00357	12.0841	1.1174	10.3712	2.02068	10.3712	3.01856	10.3712	4.01275	10.3712	5.01828
18.56	0.00424	12.0964	1.11981	10.3815	2.02205	10.3815	3.02058	10.3815	4.01564	10.3815	5.01787
18.58	0.00518	12.1086	1.11981	10.3917	2.02182	10.3917	3.01892	10.3917	4.01588	10.3917	5.01807
18.6	0.00628	12.1209	1.12003	10.4019	2.02386	10.4019	3.02273	10.4019	4.01483	10.4019	5.01738
18.62	0.00673	12.1332	1.11718	10.4122	2.02492	10.4122	3.01788	10.4122	4.01867	10.4122	5.0184
18.64	0.00643	12.1455	1.11384	10.4224	2.01932	10.4224	3.01899	10.4224	4.01451	10.4224	5.02059
18.66	0.00568	12.1577	1.11518	10.4326	2.01985	10.4326	3.01481	10.4326	4.01504	10.4326	5.01803
18.68	0.00457	12.17	1.11406	10.4429	2.02144	10.4429	3.02028	10.4429	4.01653	10.4429	5.01706
18.7	0.00369	12.1823	1.10488	10.4531	2.02394	10.4531	3.02187	10.4531	4.01668	10.4531	5.01726
18.72	0.00331	12.1946	1.11085	10.4633	2.02424	10.4633	3.01555	10.4633	4.01659	10.4633	5.01694
18.74	0.00323	12.2069	1.10323	10.4736	2.02455	10.4736	3.01493	10.4736	4.01805	10.4736	5.0182
18.76	0.00328	12.2191	1.10613	10.4838	2.02523	10.4838	3.01616	10.4838	4.01513	10.4838	5.01877
18.78	0.00343	12.2314	1.10297	10.494	2.02023	10.494	3.01727	10.494	4.0154	10.494	5.0199
18.8	0.00339	12.2437	1.10524	10.5043	2.02227	10.5043	3.01782	10.5043	4.01617	10.5043	5.02084
18.82	0.0031	12.256	1.09584	10.5145	2.02583	10.5145	3.01856	10.5145	4.01489	10.5145	5.01844
18.84	0.00297	12.2683	1.09441	10.5247	2.01826	10.5247	3.0161	10.5247	4.01507	10.5247	5.01905
18.86	0.00307	12.2805	1.0957	10.535	2.02	10.535	3.0161	10.535	4.01552	10.535	5.01653
18.88	0.00328	12.2928	1.09334	10.5452	2.0228	10.5452	3.01892	10.5452	4.01659	10.5452	5.01937
18.9	0.00337	12.3051	1.09036	10.5554	2.02303	10.5554	3.01444	10.5554	4.01585	10.5554	5.01767
18.92	0.00301	12.3174	1.08764	10.5656	2.02174	10.5656	3.01419	10.5656	4.01641	10.5656	5.01905
18.94	0.00245	12.3296	1.08693	10.5759	2.02197	10.5759	3.01757	10.5759	4.01409	10.5759	5.01812
18.96	0.00217	12.3419	1.07962	10.5861	2.02152	10.5861	3.01745	10.5861	4.01302	10.5861	5.01791
18.98	0.00236	12.3542	1.07993	10.5963	2.0203	10.5963	3.01579	10.5963	4.01466	10.5963	5.01621
19	0.00303	12.3665	1.07846	10.6066	2.01985	10.6066	3.01591	10.6066	4.01623	10.6066	5.01657
19.02	0.00401	12.3788	1.07606	10.6168	2.02144	10.6168	3.01192	10.6168	4.01317	10.6168	5.01998
19.04	0.00467	12.391	1.07071	10.627	2.02159	10.627	3.01585	10.627	4.0154	10.627	5.01787
19.06	0.00458	12.4033	1.07031	10.6373	2.01985	10.6373	3.01376	10.6373	4.01495	10.6373	5.01604
19.08	0.00437	12.4156	1.06608	10.6475	2.01955	10.6475	3.01684	10.6475	4.01472	10.6475	5.01747
19.1	0.00479	12.4279	1.06821	10.6577	2.02038	10.6577	3.01444	10.6577	4.01469	10.6577	5.016
19.12	0.00596	12.4401	1.06443	10.668	2.02258	10.668	3.01512	10.668	4.01216	10.668	5.01706
19.14	0.00714	12.4524	1.06559	10.6782	2.01788	10.6782	3.01622	10.6782	4.01436	10.6782	5.01954
19.16	0.00689	12.4647	1.06541	10.6884	2.02098	10.6884	3.01653	10.6884	4.01287	10.6884	5.0195
19.18	0.0053	12.477	1.05547	10.6987	2.01705	10.6987	3.01696	10.6987	4.01371	10.6987	5.01592
19.2	0.0037	12.4893	1.06117	10.7089	2.02061	10.7089	3.01634	10.7089	4.01486	10.7089	5.01775
19.22	0.00264	12.5015	1.05672	10.7191	2.01576	10.7191	3.01745	10.7191	4.0129	10.7191	5.01917
19.24	0.00203	12.5138	1.05837	10.7294	2.02098	10.7294	3.01647	10.7294	4.01614	10.7294	5.0195
19.26	0.00177	12.5261	1.05725	10.7396	2.01917	10.7396	3.01512	10.7396	4.01347	10.7396	5.01868
19.28	0.00177	12.5384	1.05587	10.7498	2.01932	10.7498	3.01604	10.7498	4.01376	10.7498	5.01824
19.3	0.00194	12.5507	1.05601	10.7601	2.01811	10.7601	3.01469	10.7601	4.01665	10.7601	5.01893
19.32	0.00233	12.5629	1.05262	10.7703	2.0197	10.7703	3.01413	10.7703	4.01445	10.7703	5.0197
19.34	0.00283	12.5752	1.05396	10.7805	2.02212	10.7805	3.01677	10.7805	4.01162	10.7805	5.01828
19.36	0.00316	12.5875	1.05302	10.7908	2.01886	10.7908	3.01892	10.7908	4.01275	10.7908	5.01909
19.38	0.00328	12.5998	1.0536	10.801	2.01856	10.801	3.01266	10.801	4.01558	10.801	5.01889
19.4	0.00311	12.612	1.05561	10.8112	2.02326	10.8112	3.01634	10.8112	4.01415	10.8112	5.01657
19.42	0.00275	12.6243	1.05632	10.8214	2.02076	10.8214	3.01727	10.8214	4.01388	10.8214	5.01998
19.44	0.0026	12.6366	1.0577	10.8317	2.02038	10.8317	3.01677	10.8317	4.01284	10.8317	5.01917
19.46	0.00266	12.6489	1.05311	10.8419	2.02205	10.8419	3.01425	10.8419	4.01406	10.8419	5.01946
19.48	0.00261	12.6612	1.05561	10.8521	2.01955	10.8521	3.02046	10.8521	4.01365	10.8521	5.01958
19.5	0.00246	12.6734	1.06042	10.8624	2.02326	10.8624	3.01899	10.8624	4.01564	10.8624	5.01824
19.52	0.00226	12.6857	1.05926	10.8726	2.02205	10.8726	3.01794	10.8726	4.01448	10.8726	5.01661
19.54	0.00198	12.698	1.054	10.8828	2.02235	10.8828	3.01536	10.8828	4.01388	10.8828	5.0195
19.56	0.00178	12.7103	1.06354	10.8931	2.02394	10.8931	3.01653	10.8931	4.01611	10.8931	5.01742
19.58	0.0017	12.7226	1.05757	10.9033	2.02242	10.9033	3.0169	10.9033	4.01576	10.9033	5.01836
19.6	0.00155	12.7348	1.06158	10.9135	2.02561	10.9135	3.02108	10.9135	4.01665	10.9135	5.01921
19.62	0.00131	12.7471	1.06126	10.9238	2.02455	10.9238	3.01696	10.9238	4.0165	10.9238	5.01946
19.64	0.000992616	12.7594	1.0614	10.934	2.02485	10.934	3.01929	10.934	4.0176	10.934	5.01775
19.66	0.000642771	12.7717	1.06033	10.9442	2.01856	10.9442	3.01598	10.9442	4.01296	10.9442	5.0208
19.68	0.000407586	12.7839	1.06487	10.9545	2.02477	10.9545	3.01819	10.9545	4.01591	10.9545	5.02104
19.7	0.000331716	12.7962	1.06207	10.9647	2.02136	10.9647	3.01843	10.9647	4.01522	10.9647	5.02019
19.72	0.000396254	12.8085	1.06349	10.9749	2.02061	10.9749	3.02372	10.9749	4.01623	10.9749	5.01824
19.74	0.000518191	12.8208	1.06906	10.9852	2.02235	10.9852	3.01757	10.9852	4.01602	10.9852	5.01982
19.76	0.000576992	12.8331	1.07285	10.9954	2.0228	10.9954	3.01942	10.9954	4.01953	10.9954	5.02006
19.78	0.000589696	12.8453	1.07565	11.0056	2.02538	11.0056	3.01997	11.0056	4.01543	11.0056	5.01974
19.8	0.000689099	12.8576	1.07503	11.0159	2.02652	11.0159	3.01763	11.0159	4.01588	11.0159	5.01966
19.82	0.000856094	12.8699	1.07833	11.0261	2.02795	11.0261	3.01598	11.0261	4.01769	11.0261	5.01893
19.84	0.000981455	12.8822	1.0798	11.0363	2.02659	11.0363	3.02261	11.0363	4.0151	11.0363	5.01901
19.86	0.00103	12.8944	1.07882	11.0466	2.02477	11.0466	3.02003	11.0466	4.0162	11.0466	5.01937
19.88	0.000912352	12.9067	1.08247	11.0568	2.02515	11.0568	3.0177	11.0568	4.01733	11.0568	5.01893
19.9	0.000692593	12.919	1.08466	11.067	2.02273	11.067	3.01677	11.067	4.01472	11.067	5.01763
19.92	0.00056472	12.9313	1.07958	11.0772	2.02508	11.0772	3.01776	11.0772	4.01674	11.0772	5.02047
19.94	0.000626814	12.9436	1.08376	11.0875	2.02614	11.0875	3.01806	11.0875	4.01528	11.0875	5.01885
19.96	0.000851769	12.9558	1.08243	11.0977	2.02614	11.0977	3.01948	11.0977	4.01662	11.0977	5.01905
19.98	0.00108	12.9681	1.08051	11.1079	2.02598	11.1079	3.02083	11.1079	4.01614	11.1079	5.02206
20	0.00108	12.9804	1.07294	11.1182	2.0272	11.1182	3.01837	11.1182	4.01787	11.1182	5.02067
--	--	12.9927	1.07726	11.1284	2.0228	11.1284	3.01899	11.1284	4.01906	11.1284	5.02197
--	--	13.005	1.07516	11.1386	2.02902	11.1386	3.02181	11.1386	4.01873	11.1386	5.02173
--	--	13.0172	1.07044	11.1489	2.02644	11.1489	3.02065	11.1489	4.01805	11.1489	5.02193
--	--	13.0295	1.06634	11.1591	2.03023	11.1591	3.02065	11.1591	4.01703	11.1591	5.02027
--	--	13.0418	1.07066	11.1693	2.0247	11.1693	3.01972	11.1693	4.01739	11.1693	5.02104
--	--	13.0541	1.06897	11.1796	2.02985	11.1796	3.022	11.1796	4.01926	11.1796	5.02141
--	--	13.0663	1.07066	11.1898	2.02606	11.1898	3.02003	11.1898	4.01635	11.1898	5.02275
--	--	13.0786	1.06964	11.2	2.02598	11.2	3.02108	11.2	4.01715	11.2	5.02165
--	--	13.0909	1.06278	11.2103	2.02795	11.2103	3.0169	11.2103	4.01894	11.2103	5.02409
--	--	13.1032	1.06514	11.2205	2.03114	11.2205	3.02077	11.2205	4.01712	11.2205	5.02287
--	--	13.1155	1.06403	11.2307	2.02462	11.2307	3.01923	11.2307	4.01906	11.2307	5.02023
--	--	13.1277	1.06256	11.241	2.02773	11.241	3.02163	11.241	4.01894	11.241	5.02141
--	--	13.14	1.06621	11.2512	2.03008	11.2512	3.01856	11.2512	4.01867	11.2512	5.02047
--	--	13.1523	1.06639	11.2614	2.03068	11.2614	3.02316	11.2614	4.01698	11.2614	5.02563
--	--	13.1646	1.06291	11.2717	2.02924	11.2717	3.02366	11.2717	4.01811	11.2717	5.0208
--	--	13.1769	1.05957	11.2819	2.02977	11.2819	3.02495	11.2819	4.02126	11.2819	5.02445
--	--	13.1891	1.06385	11.2921	2.02932	11.2921	3.02452	11.2921	4.01891	11.2921	5.02352
--	--	13.2014	1.06469	11.3024	2.02917	11.3024	3.02089	11.3024	4.01843	11.3024	5.02323
--	--	13.2137	1.06095	11.3126	2.02788	11.3126	3.02237	11.3126	4.01944	11.3126	5.02539
--	--	13.226	1.06126	11.3228	2.03136	11.3228	3.02304	11.3228	4.02042	11.3228	5.02441
--	--	13.2382	1.06149	11.333	2.03311	11.333	3.02575	11.333	4.02078	11.333	5.02429
--	--	13.2505	1.06109	11.3433	2.03159	11.3433	3.02673	11.3433	4.0223	11.3433	5.024
--	--	13.2628	1.05765	11.3535	2.0378	11.3535	3.02194	11.3535	4.02438	11.3535	5.02429
--	--	13.2751	1.05685	11.3637	2.03394	11.3637	3.02839	11.3637	4.02245	11.3637	5.02636
--	--	13.2874	1.05413	11.374	2.03402	11.374	3.0255	11.374	4.02304	11.374	5.0253
--	--	13.2996	1.05284	11.3842	2.0322	11.3842	3.02525	11.3842	4.02468	11.3842	5.02579
--	--	13.3119	1.04941	11.3944	2.03644	11.3944	3.02962	11.3944	4.02236	11.3944	5.02335
--	--	13.3242	1.0548	11.4047	2.0378	11.4047	3.03066	11.4047	4.02369	11.4047	5.02559
--	--	13.3365	1.05253	11.4149	2.03629	11.4149	3.03048	11.4149	4.02569	11.4149	5.02575
--	--	13.3488	1.05275	11.4251	2.03856	11.4251	3.03232	11.4251	4.02506	11.4251	5.02693
--	--	13.361	1.05133	11.4354	2.04068	11.4354	3.03189	11.4354	4.02664	11.4354	5.02904
--	--	13.3733	1.04767	11.4456	2.04667	11.4456	3.03005	11.4456	4.02292	11.4456	5.02774
--	--	13.3856	1.04848	11.4558	2.04417	11.4558	3.03214	11.4558	4.02494	11.4558	5.02742
--	--	13.3979	1.04594	11.4661	2.04515	11.4661	3.03207	11.4661	4.02717	11.4661	5.03063
--	--	13.4101	1.04705	11.4763	2.04492	11.4763	3.03515	11.4763	4.02803	11.4763	5.03054
--	--	13.4224	1.04674	11.4865	2.04674	11.4865	3.03023	11.4865	4.02881	11.4865	5.0301
--	--	13.4347	1.04144	11.4968	2.04508	11.4968	3.03594	11.4968	4.03083	11.4968	5.03075
--	--	13.447	1.04358	11.507	2.04735	11.507	3.03926	11.507	4.02771	11.507	5.03306
--	--	13.4593	1.04063	11.5172	2.05076	11.5172	3.03785	11.5172	4.03101	11.5172	5.03249
--	--	13.4715	1.04598	11.5275	2.05288	11.5275	3.03607	11.5275	4.02982	11.5275	5.03286
--	--	13.4838	1.03979	11.5377	2.05591	11.5377	3.03914	11.5377	4.03318	11.5377	5.03091
--	--	13.4961	1.04228	11.5479	2.05242	11.5479	3.03914	11.5479	4.03223	11.5479	5.03392
--	--	13.5084	1.04144	11.5582	2.05583	11.5582	3.04492	11.5582	4.03252	11.5582	5.03387
--	--	13.5206	1.04251	11.5684	2.05667	11.5684	3.04086	11.5684	4.03413	11.5684	5.03367
--	--	13.5329	1.0438	11.5786	2.05447	11.5786	3.04055	11.5786	4.03327	11.5786	5.03014
--	--	13.5452	1.0409	11.5888	2.05409	11.5888	3.04055	11.5888	4.0341	11.5888	5.03367
--	--	13.5575	1.03832	11.5991	2.05598	11.5991	3.04252	11.5991	4.03484	11.5991	5.03428
--	--	13.5698	1.03809	11.6093	2.05485	11.6093	3.04111	11.6093	4.03538	11.6093	5.03493
--	--	13.582	1.03703	11.6195	2.05803	11.6195	3.04301	11.6195	4.03193	11.6195	5.03607
--	--	13.5943	1.0372	11.6298	2.05523	11.6298	3.04731	11.6298	4.03594	11.6298	5.03855
--	--	13.6066	1.03297	11.64	2.05333	11.64	3.04338	11.64	4.0341	11.64	5.03664
--	--	13.6189	1.04041	11.6502	2.05917	11.6502	3.04762	11.6502	4.03782	11.6502	5.03639
--	--	13.6312	1.03671	11.6605	2.05598	11.6605	3.04596	11.6605	4.03832	11.6605	5.03595
--	--	13.6434	1.03569	11.6707	2.06076	11.6707	3.04651	11.6707	4.03716	11.6707	5.03871
--	--	13.6557	1.03685	11.6809	2.06689	11.6809	3.0494	11.6809	4.03621	11.6809	5.0381
--	--	13.668	1.03894	11.6912	2.05795	11.6912	3.05143	11.6912	4.03892	11.6912	5.03692
--	--	13.6803	1.03596	11.7014	2.06091	11.7014	3.0478	11.7014	4.03856	11.7014	5.04119
--	--	13.6925	1.0376	11.7116	2.06098	11.7116	3.04786	11.7116	4.03642	11.7116	5.04192
--	--	13.7048	1.0364	11.7219	2.05515	11.7219	3.04903	11.7219	4.03975	11.7219	5.03684
--	--	13.7171	1.03471	11.7321	2.06038	11.7321	3.04965	11.7321	4.03817	11.7321	5.03855
--	--	13.7294	1.03925	11.7423	2.06121	11.7423	3.04903	11.7423	4.04097	11.7423	5.04078
--	--	13.7417	1.0344	11.7526	2.06841	11.7526	3.05038	11.7526	4.0418	11.7526	5.03907
--	--	13.7539	1.03734	11.7628	2.06333	11.7628	3.05057	11.7628	4.04138	11.7628	5.04224
--	--	13.7662	1.04063	11.773	2.06265	11.773	3.04768	11.773	4.04165	11.773	5.04106
--	--	13.7785	1.03943	11.7833	2.06561	11.7833	3.05051	11.7833	4.04302	11.7833	5.04269
--	--	13.7908	1.04063	11.7935	2.06659	11.7935	3.0529	11.7935	4.04144	11.7935	5.04013
--	--	13.8031	1.03997	11.8037	2.06614	11.8037	3.05112	11.8037	4.04483	11.8037	5.04322
--	--	13.8153	1.03836	11.814	2.06636	11.814	3.05241	11.814	4.04569	11.814	5.04285
--	--	13.8276	1.03916	11.8242	2.07129	11.8242	3.05075	11.8242	4.04284	11.8242	5.04208
--	--	13.8399	1.03769	11.8344	2.0678	11.8344	3.05253	11.8344	4.0445	11.8344	5.04216
--	--	13.8522	1.03872	11.8446	2.06621	11.8446	3.05235	11.8446	4.04349	11.8446	5.04439
--	--	13.8644	1.03974	11.8549	2.07076	11.8549	3.05339	11.8549	4.04305	11.8549	5.04423
--	--	13.8767	1.0421	11.8651	2.07265	11.8651	3.05524	11.8651	4.0423	11.8651	5.04504
--	--	13.889	1.03845	11.8753	2.0678	11.8753	3.0572	11.8753	4.04688	11.8753	5.04618
--	--	13.9013	1.04068	11.8856	2.07242	11.8856	3.05739	11.8856	4.04902	11.8856	5.04663
--	--	13.9136	1.04063	11.8958	2.07788	11.8958	3.05935	11.8958	4.05003	11.8958	5.04756
--	--	13.9258	1.03979	11.906	2.07652	11.906	3.06384	11.906	4.05096	11.906	5.05158
--	--	13.9381	1.04121	11.9163	2.08061	11.9163	3.06187	11.9163	4.05042	11.9163	5.05077
--	--	13.9504	1.04184	11.9265	2.08008	11.9265	3.05813	11.9265	4.0531	11.9265	5.05008
--	--	13.9627	1.03983	11.9367	2.0797	11.9367	3.06421	11.9367	4.04989	11.9367	5.05361
--	--	13.9749	1.0417	11.947	2.0828	11.947	3.06292	11.947	4.05134	11.947	5.05219
--	--	13.9872	1.03899	11.9572	2.0875	11.9572	3.06919	11.9572	4.05663	11.9572	5.05232
--	--	13.9995	1.03912	11.9674	2.0797	11.9674	3.06863	11.9674	4.05443	11.9674	5.05605
--	--	14.0118	1.03475	11.9777	2.08447	11.9777	3.06366	11.9777	4.05336	11.9777	5.05548
--	--	14.0241	1.04197	11.9879	2.08902	11.9879	3.07048	11.9879	4.05583	11.9879	5.05605
--	--	14.0363	1.0352	11.9981	2.08856	11.9981	3.06753	11.9981	4.05735	11.9981	5.05195
--	--	14.0486	1.03453	12.0084	2.08144	12.0084	3.07109	12.0084	4.058	12.0084	5.05394
--	--	14.0609	1.03556	12.0186	2.08712	12.0186	3.07066	12.0186	4.05589	12.0186	5.05686
--	--	14.0732	1.0393	12.0288	2.08803	12.0288	3.0674	12.0288	4.0575	12.0288	5.05634
--	--	14.0855	1.0327	12.0391	2.09106	12.0391	3.07232	12.0391	4.05767	12.0391	5.05865
--	--	14.0977	1.03426	12.0493	2.09076	12.0493	3.0757	12.0493	4.05791	12.0493	5.05825
--	--	14.11	1.03359	12.0595	2.0847	12.0595	3.06974	12.0595	4.06074	12.0595	5.0567
--	--	14.1223	1.03462	12.0698	2.09424	12.0698	3.073	12.0698	4.05446	12.0698	5.05626
--	--	14.1346	1.03502	12.08	2.09167	12.08	3.07189	12.08	4.05616	12.08	5.058
--	--	14.1468	1.0303	12.0902	2.09659	12.0902	3.0733	12.0902	4.06035	12.0902	5.05719
--	--	14.1591	1.02856	12.1004	2.08538	12.1004	3.07158	12.1004	4.05652	12.1004	5.06007
--	--	14.1714	1.03288	12.1107	2.08477	12.1107	3.07355	12.1107	4.05943	12.1107	5.05739
--	--	14.1837	1.02709	12.1209	2.08848	12.1209	3.0698	12.1209	4.06047	12.1209	5.05463
--	--	14.196	1.03061	12.1311	2.08803	12.1311	3.07164	12.1311	4.06047	12.1311	5.05256
--	--	14.2082	1.03039	12.1414	2.09447	12.1414	3.07502	12.1414	4.05681	12.1414	5.05678
--	--	14.2205	1.02981	12.1516	2.08576	12.1516	3.07207	12.1516	4.05949	12.1516	5.05617
--	--	14.2328	1.02927	12.1618	2.08705	12.1618	3.07201	12.1618	4.05937	12.1618	5.05772
--	--	14.2451	1.02771	12.1721	2.09106	12.1721	3.07361	12.1721	4.05678	12.1721	5.05556
--	--	14.2574	1.02843	12.1823	2.08795	12.1823	3.06986	12.1823	4.05571	12.1823	5.05252
--	--	14.2696	1.02669	12.1925	2.08614	12.1925	3.06697	12.1925	4.05788	12.1925	5.0537
--	--	14.2819	1.02892	12.2028	2.08538	12.2028	3.06716	12.2028	4.05476	12.2028	5.05329
--	--	14.2942	1.02789	12.213	2.08803	12.213	3.07121	12.213	4.05212	12.213	5.05252
--	--	14.3065	1.02811	12.2232	2.08598	12.2232	3.06568	12.2232	4.05515	12.2232	5.05028
--	--	14.3187	1.02807	12.2335	2.08765	12.2335	3.06519	12.2335	4.05217	12.2335	5.04886
--	--	14.331	1.02459	12.2437	2.07977	12.2437	3.06777	12.2437	4.05206	12.2437	5.04813
--	--	14.3433	1.02575	12.2539	2.07773	12.2539	3.0604	12.2539	4.0525	12.2539	5.04984
--	--	14.3556	1.02869	12.2642	2.07659	12.2642	3.06083	12.2642	4.05197	12.2642	5.04452
--	--	14.3679	1.03056	12.2744	2.07591	12.2744	3.06187	12.2744	4.04703	12.2744	5.0476
--	--	14.3801	1.02985	12.2846	2.07189	12.2846	3.05825	12.2846	4.04968	12.2846	5.04232
--	--	14.3924	1.02803	12.2949	2.07795	12.2949	3.05954	12.2949	4.04822	12.2949	5.04468
--	--	14.4047	1.02477	12.3051	2.07644	12.3051	3.05444	12.3051	4.0465	12.3051	5.04366
--	--	14.417	1.02651	12.3153	2.07189	12.3153	3.05831	12.3153	4.04653	12.3153	5.04196
--	--	14.4292	1.02553	12.3256	2.07341	12.3256	3.05684	12.3256	4.04412	12.3256	5.03956
--	--	14.4415	1.02437	12.3358	2.07098	12.3358	3.05253	12.3358	4.04403	12.3358	5.04322
--	--	14.4538	1.02326	12.346	2.06485	12.346	3.05057	12.346	4.04299	12.346	5.04106
--	--	14.4661	1.0258	12.3562	2.0647	12.3562	3.05217	12.3562	4.03951	12.3562	5.04249
--	--	14.4784	1.02446	12.3665	2.0647	12.3665	3.04258	12.3665	4.0404	12.3665	5.03895
--	--	14.4906	1.02148	12.3767	2.06318	12.3767	3.05008	12.3767	4.0423	12.3767	5.03761
--	--	14.5029	1.02424	12.3869	2.0597	12.3869	3.04737	12.3869	4.03755	12.3869	5.03436
--	--	14.5152	1.02321	12.3972	2.05818	12.3972	3.04983	12.3972	4.03948	12.3972	5.03798
--	--	14.5275	1.02397	12.4074	2.06242	12.4074	3.0419	12.4074	4.03892	12.4074	5.03522
--	--	14.5398	1.02063	12.4176	2.05735	12.4176	3.04424	12.4176	4.03695	12.4176	5.03615
--	--	14.552	1.0205	12.4279	2.05561	12.4279	3.04049	12.4279	4.03785	12.4279	5.03379
--	--	14.5643	1.02237	12.4381	2.05538	12.4381	3.03994	12.4381	4.03455	12.4381	5.03623
--	--	14.5766	1.02018	12.4483	2.05333	12.4483	3.03926	12.4483	4.03386	12.4483	5.03513
--	--	14.5889	1.02054	12.4586	2.04962	12.4586	3.03957	12.4586	4.03321	12.4586	5.03225
--	--	14.6011	1.02473	12.4688	2.0497	12.4688	3.03724	12.4688	4.03136	12.4688	5.03225
--	--	14.6134	1.02174	12.479	2.0475	12.479	3.03945	12.479	4.02937	12.479	5.03363
--	--	14.6257	1.02214	12.4893	2.04576	12.4893	3.0341	12.4893	4.03154	12.4893	5.03197
--	--	14.638	1.02504	12.4995	2.04856	12.4995	3.03539	12.4995	4.02982	12.4995	5.02831
--	--	14.6503	1.02148	12.5097	2.04432	12.5097	3.03588	12.5097	4.02985	12.5097	5.03046
--	--	14.6625	1.02402	12.52	2.05038	12.52	3.03619	12.52	4.0297	12.52	5.03071
--	--	14.6748	1.0217	12.5302	2.04311	12.5302	3.03527	12.5302	4.03056	12.5302	5.02937
--	--	14.6871	1.02312	12.5404	2.04242	12.5404	3.03717	12.5404	4.02465	12.5404	5.02994
--	--	14.6994	1.02424	12.5507	2.04159	12.5507	3.03416	12.5507	4.02777	12.5507	5.03046
--	--	14.7117	1.02433	12.5609	2.04167	12.5609	3.03312	12.5609	4.02803	12.5609	5.02823
--	--	14.7239	1.02406	12.5711	2.0403	12.5711	3.03152	12.5711	4.02973	12.5711	5.03079
--	--	14.7362	1.0254	12.5814	2.04083	12.5814	3.0306	12.5814	4.02836	12.5814	5.02782
--	--	14.7485	1.0278	12.5916	2.04439	12.5916	3.03226	12.5916	4.03047	12.5916	5.02803
--	--	14.7608	1.02299	12.6018	2.05023	12.6018	3.03588	12.6018	4.02786	12.6018	5.02839
--	--	14.773	1.02317	12.612	2.04432	12.612	3.03441	12.612	4.02699	12.612	5.02742
--	--	14.7853	1.02326	12.6223	2.04477	12.6223	3.03287	12.6223	4.02958	12.6223	5.02872
--	--	14.7976	1.02112	12.6325	2.04341	12.6325	3.03693	12.6325	4.02702	12.6325	5.02904
--	--	14.8099	1.02295	12.6427	2.04614	12.6427	3.03343	12.6427	4.02738	12.6427	5.02811
--	--	14.8222	1.01889	12.653	2.04326	12.653	3.03392	12.653	4.02863	12.653	5.02977
--	--	14.8344	1.02023	12.6632	2.04227	12.6632	3.0341	12.6632	4.02747	12.6632	5.02884
--	--	14.8467	1.02032	12.6734	2.04462	12.6734	3.03453	12.6734	4.02857	12.6734	5.02835
--	--	14.859	1.02388	12.6837	2.04424	12.6837	3.03453	12.6837	4.02747	12.6837	5.03026
--	--	14.8713	1.01947	12.6939	2.045	12.6939	3.03017	12.6939	4.02878	12.6939	5.02929
--	--	14.8835	1.01996	12.7041	2.04553	12.7041	3.03164	12.7041	4.02952	12.7041	5.02782
--	--	14.8958	1.02027	12.7144	2.04432	12.7144	3.03576	12.7144	4.02732	12.7144	5.02803
--	--	14.9081	1.01796	12.7246	2.04348	12.7246	3.03429	12.7246	4.02661	12.7246	5.0277
--	--	14.9204	1.02321	12.7348	2.04402	12.7348	3.03754	12.7348	4.02783	12.7348	5.02742
--	--	14.9327	1.01653	12.7451	2.045	12.7451	3.03748	12.7451	4.03041	12.7451	5.0262
--	--	14.9449	1.01845	12.7553	2.05242	12.7553	3.03582	12.7553	4.03083	12.7553	5.02794
--	--	14.9572	1.01996	12.7655	2.04879	12.7655	3.033	12.7655	4.02744	12.7655	5.03083
--	--	14.9695	1.01871	12.7758	2.04432	12.7758	3.03496	12.7758	4.0283	12.7758	5.0292
--	--	14.9818	1.01751	12.786	2.04652	12.786	3.04147	12.786	4.028	12.786	5.03229
--	--	14.9941	1.01978	12.7962	2.05197	12.7962	3.03767	12.7962	4.02955	12.7962	5.02981
--	--	15.0063	1.01804	12.8065	2.04871	12.8065	3.04141	12.8065	4.03142	12.8065	5.03193
--	--	15.0186	1.01533	12.8167	2.05273	12.8167	3.03932	12.8167	4.03086	12.8167	5.03168
--	--	15.0309	1.01836	12.8269	2.05265	12.8269	3.03828	12.8269	4.03339	12.8269	5.03034
--	--	15.0432	1.0184	12.8372	2.05742	12.8372	3.0416	12.8372	4.03282	12.8372	5.03164
--	--	15.0554	1.01818	12.8474	2.05295	12.8474	3.04307	12.8474	4.03288	12.8474	5.03128
--	--	15.0677	1.01417	12.8576	2.05455	12.8576	3.04829	12.8576	4.03547	12.8576	5.03526
--	--	15.08	1.01738	12.8678	2.06045	12.8678	3.04719	12.8678	4.03356	12.8678	5.03444
--	--	15.0923	1.01809	12.8781	2.05705	12.8781	3.05469	12.8781	4.0344	12.8781	5.03335
--	--	15.1046	1.01911	12.8883	2.0622	12.8883	3.04916	12.8883	4.03576	12.8883	5.03554
--	--	15.1168	1.01698	12.8985	2.06864	12.8985	3.04977	12.8985	4.03906	12.8985	5.03205
--	--	15.1291	1.01568	12.9088	2.06417	12.9088	3.04879	12.9088	4.03808	12.9088	5.03197
--	--	15.1414	1.01403	12.919	2.06598	12.919	3.05253	12.919	4.03871	12.919	5.03392
--	--	15.1537	1.01702	12.9292	2.06356	12.9292	3.04971	12.9292	4.04115	12.9292	5.03546
--	--	15.166	1.01787	12.9395	2.06902	12.9395	3.0526	12.9395	4.03984	12.9395	5.03607
--	--	15.1782	1.01301	12.9497	2.0697	12.9497	3.05321	12.9497	4.03939	12.9497	5.03347
--	--	15.1905	1.01479	12.9599	2.05962	12.9599	3.05616	12.9599	4.04049	12.9599	5.03262
--	--	15.2028	1.01729	12.9702	2.06508	12.9702	3.05364	12.9702	4.03951	12.9702	5.03627
--	--	15.2151	1.01827	12.9804	2.0672	12.9804	3.04946	12.9804	4.03984	12.9804	5.03371
--	--	15.2273	1.01493	12.9906	2.07015	12.9906	3.04811	12.9906	4.03895	12.9906	5.03237
--	--	15.2396	1.01297	13.0009	2.06227	13.0009	3.05075	13.0009	4.03889	13.0009	5.0303
--	--	15.2519	1.01582	13.0111	2.07061	13.0111	3.04854	13.0111	4.03686	13.0111	5.03314
--	--	15.2642	1.01533	13.0213	2.06924	13.0213	3.04873	13.0213	4.03889	13.0213	5.03282
--	--	15.2765	1.01435	13.0316	2.06553	13.0316	3.04627	13.0316	4.0396	13.0316	5.03083
--	--	15.2887	1.01488	13.0418	2.0572	13.0418	3.04823	13.0418	4.03654	13.0418	5.03115
--	--	15.301	1.01314	13.052	2.06076	13.052	3.04602	13.052	4.03273	13.052	5.03042
--	--	15.3133	1.01234	13.0623	2.05917	13.0623	3.0443	13.0623	4.03377	13.0623	5.02774
--	--	15.3256	1.0172	13.0725	2.05523	13.0725	3.04412	13.0725	4.03264	13.0725	5.02746
--	--	15.3379	1.01444	13.0827	2.05561	13.0827	3.04449	13.0827	4.03532	13.0827	5.02388
--	--	15.3501	1.0176	13.093	2.05136	13.093	3.04283	13.093	4.03113	13.093	5.03217
--	--	15.3624	1.01515	13.1032	2.05326	13.1032	3.04301	13.1032	4.03499	13.1032	5.02864
--	--	15.3747	1.01515	13.1134	2.05371	13.1134	3.03883	13.1134	4.03294	13.1134	5.02904
--	--	15.387	1.01435	13.1236	2.05205	13.1236	3.04086	13.1236	4.03154	13.1236	5.02681
--	--	15.3992	1.01555	13.1339	2.05697	13.1339	3.04412	13.1339	4.03235	13.1339	5.02916
--	--	15.4115	1.01154	13.1441	2.05098	13.1441	3.04602	13.1441	4.03133	13.1441	5.02608
--	--	15.4238	1.01368	13.1543	2.05636	13.1543	3.03834	13.1543	4.03116	13.1543	5.02689
--	--	15.4361	1.01319	13.1646	2.05015	13.1646	3.04135	13.1646	4.0308	13.1646	5.02648
--	--	15.4484	1.01461	13.1748	2.05083	13.1748	3.04006	13.1748	4.03095	13.1748	5.02782
--	--	15.4606	1.01328	13.185	2.05621	13.185	3.04055	13.185	4.03223	13.185	5.02677
--	--	15.4729	1.01158	13.1953	2.05689	13.1953	3.04258	13.1953	4.02982	13.1953	5.02859
--	--	15.4852	1.01092	13.2055	2.05644	13.2055	3.04295	13.2055	4.03249	13.2055	5.02799
--	--	15.4975	1.01283	13.2157	2.04977	13.2157	3.04553	13.2157	4.03083	13.2157	5.02624
--	--	15.5097	1.01314	13.226	2.05439	13.226	3.03773	13.226	4.03285	13.226	5.02811
--	--	15.522	1.01145	13.2362	2.05182	13.2362	3.03982	13.2362	4.02899	13.2362	5.02571
--	--	15.5343	1.00998	13.2464	2.04833	13.2464	3.03773	13.2464	4.02783	13.2464	5.02665
--	--	15.5466	1.00927	13.2567	2.05356	13.2567	3.03527	13.2567	4.03312	13.2567	5.02709
--	--	15.5589	1.01265	13.2669	2.04818	13.2669	3.03865	13.2669	4.02866	13.2669	5.02405
--	--	15.5711	1.00976	13.2771	2.04712	13.2771	3.03889	13.2771	4.03116	13.2771	5.0249
--	--	15.5834	1.01069	13.2874	2.04583	13.2874	3.03785	13.2874	4.03009	13.2874	5.02689
--	--	15.5957	1.01319	13.2976	2.04833	13.2976	3.04098	13.2976	4.02759	13.2976	5.02197
--	--	15.608	1.00864	13.3078	2.04674	13.3078	3.03767	13.3078	4.02812	13.3078	5.02307
--	--	15.6203	1.00909	13.3181	2.045	13.3181	3.03521	13.3181	4.02637	13.3181	5.0247
--	--	15.6325	1.01332	13.3283	2.04705	13.3283	3.03398	13.3283	4.02836	13.3283	5.02287
--	--	15.6448	1.00695	13.3385	2.04129	13.3385	3.03496	13.3385	4.02717	13.3385	5.02388
--	--	15.6571	1.00878	13.3488	2.04364	13.3488	3.03287	13.3488	4.02622	13.3488	5.02319
--	--	15.6694	1.01141	13.359	2.04174	13.359	3.03115	13.359	4.02515	13.359	5.02262
--	--	15.6816	1.01074	13.3692	2.04167	13.3692	3.03343	13.3692	4.02322	13.3692	5.02169
--	--	15.6939	1.00909	13.3794	2.03538	13.3794	3.03078	13.3794	4.02316	13.3794	5.02169
--	--	15.7062	1.00976	13.3897	2.03568	13.3897	3.03472	13.3897	4.02396	13.3897	5.02185
--	--	15.7185	1.00726	13.3999	2.04341	13.3999	3.0282	13.3999	4.02423	13.3999	5.02222
--	--	15.7308	1.00878	13.4101	2.03682	13.4101	3.03109	13.4101	4.02322	13.4101	5.02287
--	--	15.743	1.00896	13.4204	2.03902	13.4204	3.0322	13.4204	4.02277	13.4204	5.02315
--	--	15.7553	1.01029	13.4306	2.0397	13.4306	3.02863	13.4306	4.02242	13.4306	5.02092
--	--	15.7676	1.00802	13.4408	2.03856	13.4408	3.02562	13.4408	4.02358	13.4408	5.01937
--	--	15.7799	1.00851	13.4511	2.03803	13.4511	3.03023	13.4511	4.0228	13.4511	5.02429
--	--	15.7922	1.00686	13.4613	2.03326	13.4613	3.03035	13.4613	4.02185	13.4613	5.02031
--	--	15.8044	1.00708	13.4715	2.03477	13.4715	3.02759	13.4715	4.02274	13.4715	5.01986
--	--	15.8167	1.009	13.4818	2.03598	13.4818	3.02753	13.4818	4.02138	13.4818	5.0236
--	--	15.829	1.00833	13.492	2.03508	13.492	3.0279	13.492	4.02135	13.492	5.01998
--	--	15.8413	1.00855	13.5022	2.03318	13.5022	3.02974	13.5022	4.02141	13.5022	5.0184
--	--	15.8535	1.00637	13.5125	2.03561	13.5125	3.02906	13.5125	4.01941	13.5125	5.02043
--	--	15.8658	1.00824	13.5227	2.03538	13.5227	3.02722	13.5227	4.02078	13.5227	5.02173
--	--	15.8781	1.01163	13.5329	2.03568	13.5329	3.02587	13.5329	4.02054	13.5329	5.02315
--	--	15.8904	1.00606	13.5432	2.03333	13.5432	3.02654	13.5432	4.01909	13.5432	5.01937
--	--	15.9027	1.00762	13.5534	2.03356	13.5534	3.02476	13.5534	4.0201	13.5534	5.01706
--	--	15.9149	1.01038	13.5636	2.02826	13.5636	3.02353	13.5636	4.01926	13.5636	5.02067
--	--	15.9272	1.00749	13.5739	2.03182	13.5739	3.0239	13.5739	4.02051	13.5739	5.01954
--	--	15.9395	1.01172	13.5841	2.03644	13.5841	3.02673	13.5841	4.01894	13.5841	5.01905
--	--	15.9518	1.01007	13.5943	2.03485	13.5943	3.02605	13.5943	4.02039	13.5943	5.01844
--	--	15.964	1.00575	13.6046	2.03265	13.6046	3.02445	13.6046	4.0195	13.6046	5.02181
--	--	15.9763	1.00762	13.6148	2.02765	13.6148	3.02421	13.6148	4.02054	13.6148	5.02193
--	--	15.9886	1.00985	13.625	2.02848	13.625	3.02661	13.625	4.01781	13.625	5.02019
--	--	16.0009	1.00967	13.6352	2.03159	13.6352	3.02697	13.6352	4.02179	13.6352	5.01929
--	--	16.0132	1.01074	13.6455	2.03439	13.6455	3.02501	13.6455	4.0168	13.6455	5.01885
--	--	16.0254	1.00815	13.6557	2.03	13.6557	3.0228	13.6557	4.01819	13.6557	5.01787
--	--	16.0377	1.01172	13.6659	2.03061	13.6659	3.02519	13.6659	4.01822	13.6659	5.01889
--	--	16.05	1.0135	13.6762	2.03273	13.6762	3.02138	13.6762	4.01941	13.6762	5.01738
--	--	16.0623	1.00847	13.6864	2.03197	13.6864	3.02661	13.6864	4.0165	13.6864	5.01816
--	--	16.0746	1.00798	13.6966	2.03227	13.6966	3.02716	13.6966	4.01876	13.6966	5.02043
--	--	16.0868	1.01199	13.7069	2.02985	13.7069	3.02304	13.7069	4.01846	13.7069	5.0212
--	--	16.0991	1.0094	13.7171	2.02977	13.7171	3.0263	13.7171	4.01932	13.7171	5.01942
--	--	16.1114	1.00829	13.7273	2.03053	13.7273	3.02482	13.7273	4.01935	13.7273	5.01954
--	--	16.1237	1.01109	13.7376	2.03144	13.7376	3.02605	13.7376	4.01921	13.7376	5.01836
--	--	16.1359	1.01029	13.7478	2.03311	13.7478	3.02538	13.7478	4.01852	13.7478	5.01929
--	--	16.1482	1.01029	13.758	2.0322	13.758	3.02495	13.758	4.02069	13.758	5.01722
--	--	16.1605	1.00971	13.7683	2.03212	13.7683	3.0271	13.7683	4.01918	13.7683	5.01779
--	--	16.1728	1.01252	13.7785	2.03439	13.7785	3.02691	13.7785	4.01808	13.7785	5.01921
--	--	16.1851	1.00913	13.7887	2.03561	13.7887	3.02562	13.7887	4.01748	13.7887	5.01877
--	--	16.1973	1.01002	13.799	2.03303	13.799	3.02796	13.799	4.01775	13.799	5.01503
--	--	16.2096	1.01034	13.8092	2.03508	13.8092	3.02599	13.8092	4.01849	13.8092	5.02193
--	--	16.2219	1.00976	13.8194	2.03386	13.8194	3.02544	13.8194	4.01867	13.8194	5.01905
--	--	16.2342	1.01141	13.8297	2.03273	13.8297	3.0263	13.8297	4.01876	13.8297	5.01791
--	--	16.2465	1.00976	13.8399	2.03773	13.8399	3.03103	13.8399	4.01935	13.8399	5.01803
--	--	16.2587	1.00936	13.8501	2.03167	13.8501	3.02531	13.8501	4.02337	13.8501	5.01832
--	--	16.271	1.01194	13.8604	2.03795	13.8604	3.02814	13.8604	4.02054	13.8604	5.01872
--	--	16.2833	1.01199	13.8706	2.03826	13.8706	3.02931	13.8706	4.01879	13.8706	5.01722
--	--	16.2956	1.01105	13.8808	2.03553	13.8808	3.02519	13.8808	4.02013	13.8808	5.01986
--	--	16.3078	1.01092	13.891	2.03417	13.891	3.03097	13.891	4.01867	13.891	5.01759
--	--	16.3201	1.00731	13.9013	2.03455	13.9013	3.0271	13.9013	4.01802	13.9013	5.01747
--	--	16.3324	1.0074	13.9115	2.03932	13.9115	3.02814	13.9115	4.0173	13.9115	5.01893
--	--	16.3447	1.00655	13.9217	2.03659	13.9217	3.02747	13.9217	4.02013	13.9217	5.01572
--	--	16.357	1.00584	13.932	2.03189	13.932	3.0263	13.932	4.01802	13.932	5.01795
--	--	16.3692	1.01109	13.9422	2.03697	13.9422	3.02605	13.9422	4.0187	13.9422	5.01682
--	--	16.3815	1.00989	13.9524	2.03318	13.9524	3.03134	13.9524	4.01995	13.9524	5.01856
--	--	16.3938	1.00753	13.9627	2.03409	13.9627	3.02544	13.9627	4.01938	13.9627	5.01812
--	--	16.4061	1.0094	13.9729	2.03333	13.9729	3.02353	13.9729	4.02036	13.9729	5.01775
--	--	16.4183	1.01105	13.9831	2.0353	13.9831	3.02587	13.9831	4.01918	13.9831	5.01702
--	--	16.4306	1.01074	13.9934	2.03106	13.9934	3.02642	13.9934	4.01947	13.9934	5.0184
--	--	16.4429	1.00757	14.0036	2.03583	14.0036	3.02925	14.0036	4.01962	14.0036	5.01864
--	--	16.4552	1.00806	14.0138	2.03742	14.0138	3.02814	14.0138	4.0206	14.0138	5.01791
--	--	16.4675	1.00806	14.0241	2.03386	14.0241	3.02919	14.0241	4.01709	14.0241	5.01714
--	--	16.4797	1.01132	14.0343	2.03492	14.0343	3.02427	14.0343	4.01894	14.0343	5.01698
--	--	16.492	1.00633	14.0445	2.02803	14.0445	3.02187	14.0445	4.02066	14.0445	5.01673
--	--	16.5043	1.00535	14.0548	2.03773	14.0548	3.02458	14.0548	4.01808	14.0548	5.01767
--	--	16.5166	1.00753	14.065	2.03629	14.065	3.02618	14.065	4.01867	14.065	5.01596
--	--	16.5289	1.00766	14.0752	2.02773	14.0752	3.02538	14.0752	4.01956	14.0752	5.01771
--	--	16.5411	1.00762	14.0855	2.03076	14.0855	3.01886	14.0855	4.01733	14.0855	5.01714
--	--	16.5534	1.00749	14.0957	2.0322	14.0957	3.0223	14.0957	4.0165	14.0957	5.01702
--	--	16.5657	1.00642	14.1059	2.02962	14.1059	3.02538	14.1059	4.01644	14.1059	5.01503
--	--	16.578	1.00913	14.1162	2.03205	14.1162	3.02396	14.1162	4.01608	14.1162	5.01592
--	--	16.5902	1.00557	14.1264	2.02735	14.1264	3.022	14.1264	4.01852	14.1264	5.01487
--	--	16.6025	1.00682	14.1366	2.02705	14.1366	3.02513	14.1366	4.01582	14.1366	5.01568
--	--	16.6148	1.0053	14.1468	2.02788	14.1468	3.02163	14.1468	4.0135	14.1468	5.01462
--	--	16.6271	1.00766	14.1571	2.03068	14.1571	3.01868	14.1571	4.0162	14.1571	5.01633
--	--	16.6394	1.00762	14.1673	2.02674	14.1673	3.02163	14.1673	4.01516	14.1673	5.01466
--	--	16.6516	1.00388	14.1775	2.02439	14.1775	3.0196	14.1775	4.01457	14.1775	5.01637
--	--	16.6639	1.00561	14.1878	2.02462	14.1878	3.02095	14.1878	4.0165	14.1878	5.01771
--	--	16.6762	1.00557	14.198	2.02833	14.198	3.02009	14.198	4.01466	14.198	5.01401
--	--	16.6885	1.0074	14.2082	2.02394	14.2082	3.01862	14.2082	4.0168	14.2082	5.01304
--	--	16.7008	1.00535	14.2185	2.02477	14.2185	3.02071	14.2185	4.01249	14.2185	5.01251
--	--	16.713	1.00548	14.2287	2.02667	14.2287	3.01849	14.2287	4.01489	14.2287	5.01381
--	--	16.7253	1.0049	14.2389	2.02523	14.2389	3.01677	14.2389	4.01439	14.2389	5.01462
--	--	16.7376	1.00521	14.2492	2.02561	14.2492	3.01942	14.2492	4.01436	14.2492	5.0143
--	--	16.7499	1.00192	14.2594	2.0247	14.2594	3.01862	14.2594	4.01641	14.2594	5.01389
--	--	16.7621	1.00294	14.2696	2.02076	14.2696	3.01849	14.2696	4.01359	14.2696	5.01284
--	--	16.7744	1.00094	14.2799	2.02652	14.2799	3.0169	14.2799	4.01219	14.2799	5.01284
--	--	16.7867	1.00423	14.2901	2.02515	14.2901	3.02034	14.2901	4.01284	14.2901	5.01206
--	--	16.799	1.00628	14.3003	2.02568	14.3003	3.02052	14.3003	4.014	14.3003	5.0156
--	--	16.8113	1.00481	14.3106	2.02258	14.3106	3.02083	14.3106	4.01136	14.3106	5.01491
--	--	16.8235	1.00628	14.3208	2.02227	14.3208	3.02034	14.3208	4.01323	14.3208	5.01446
--	--	16.8358	1.00312	14.331	2.02341	14.331	3.01665	14.331	4.01311	14.331	5.01487
--	--	16.8481	1.00552	14.3413	2.02258	14.3413	3.01567	14.3413	4.0135	14.3413	5.01454
--	--	16.8604	1.00299	14.3515	2.02341	14.3515	3.01763	14.3515	4.01632	14.3515	5.01369
--	--	16.8726	1.00401	14.3617	2.02167	14.3617	3.01671	14.3617	4.01359	14.3617	5.01576
--	--	16.8849	1.00584	14.3719	2.02477	14.3719	3.01641	14.3719	4.01311	14.3719	5.01353
--	--	16.8972	1.00321	14.3822	2.02735	14.3822	3.0177	14.3822	4.01376	14.3822	5.01316
--	--	16.9095	1.00628	14.3924	2.02136	14.3924	3.01684	14.3924	4.01347	14.3924	5.01523
--	--	16.9218	1.00597	14.4026	2.02098	14.4026	3.0153	14.4026	4.01246	14.4026	5.01515
--	--	16.934	1.00183	14.4129	2.02197	14.4129	3.0129	14.4129	4.01415	14.4129	5.01369
--	--	16.9463	1.00374	14.4231	2.02136	14.4231	3.01831	14.4231	4.01269	14.4231	5.01223
--	--	16.9586	1.00272	14.4333	2.02341	14.4333	3.01843	14.4333	4.01168	14.4333	5.01397
--	--	16.9709	1.00361	14.4436	2.02197	14.4436	3.01745	14.4436	4.01439	14.4436	5.01556
--	--	16.9832	1.00749	14.4538	2.02167	14.4538	3.01567	14.4538	4.01371	14.4538	5.01523
--	--	16.9954	1.0008	14.464	2.02273	14.464	3.01518	14.464	4.01368	14.464	5.01633
--	--	17.0077	1.0025	14.4743	2.01879	14.4743	3.01948	14.4743	4.01347	14.4743	5.0132
--	--	17.02	1.00294	14.4845	2.02174	14.4845	3.01757	14.4845	4.01162	14.4845	5.01426
--	--	17.0323	1.00579	14.4947	2.02106	14.4947	3.01616	14.4947	4.01266	14.4947	5.01178
--	--	17.0445	1.00495	14.505	2.0197	14.505	3.01598	14.505	4.01225	14.505	5.01263
--	--	17.0568	1.00633	14.5152	2.01818	14.5152	3.01505	14.5152	4.01112	14.5152	5.01446
--	--	17.0691	1.00468	14.5254	2.01902	14.5254	3.01542	14.5254	4.01225	14.5254	5.01279
--	--	17.0814	1.00343	14.5357	2.01947	14.5357	3.01364	14.5357	4.01159	14.5357	5.01223
--	--	17.0937	1.00446	14.5459	2.02189	14.5459	3.0118	14.5459	4.01139	14.5459	5.01129
--	--	17.1059	1.00178	14.5561	2.02121	14.5561	3.01665	14.5561	4.01225	14.5561	5.01259
--	--	17.1182	1.00218	14.5664	2.01629	14.5664	3.01057	14.5664	4.011	14.5664	5.01292
--	--	17.1305	1.00254	14.5766	2.02121	14.5766	3.01518	14.5766	4.01201	14.5766	5.01316
--	--	17.1428	1.00209	14.5868	2.01864	14.5868	3.01536	14.5868	4.01002	14.5868	5.01194
--	--	17.1551	1.00441	14.5971	2.02189	14.5971	3.01647	14.5971	4.00886	14.5971	5.01348
--	--	17.1673	1.00503	14.6073	2.01871	14.6073	3.01315	14.6073	4.00969	14.6073	5.01052
--	--	17.1796	1.00192	14.6175	2.01977	14.6175	3.01702	14.6175	4.01091	14.6175	5.01064
--	--	17.1919	1.00245	14.6277	2.01606	14.6277	3.01204	14.6277	4.00933	14.6277	5.01219
--	--	17.2042	1.00526	14.638	2.01568	14.638	3.01192	14.638	4.01168	14.638	5.01255
--	--	17.2164	1.00437	14.6482	2.01735	14.6482	3.01278	14.6482	4.00987	14.6482	5.01089
--	--	17.2287	1.00089	14.6584	2.01955	14.6584	3.01204	14.6584	4.01156	14.6584	5.01353
--	--	17.241	1	14.6687	2.02068	14.6687	3.01481	14.6687	4.01002	14.6687	5.013
--	--	17.2533	1.00205	14.6789	2.01886	14.6789	3.01524	14.6789	4.00951	14.6789	5.01284
--	--	17.2656	1.00067	14.6891	2.01924	14.6891	3.0161	14.6891	4.01165	14.6891	5.01503
--	--	17.2778	1.00138	14.6994	2.01553	14.6994	3.01253	14.6994	4.01192	14.6994	5.01426
--	--	17.2901	1.00397	14.7096	2.01864	14.7096	3.0153	14.7096	4.01183	14.7096	5.01365
--	--	17.3024	1.00267	14.7198	2.01992	14.7198	3.01487	14.7198	4.01127	14.7198	5.01255
--	--	17.3147	1.00316	14.7301	2.02	14.7301	3.01296	14.7301	4.01252	14.7301	5.01357
--	--	17.327	1.00401	14.7403	2.01727	14.7403	3.01272	14.7403	4.01228	14.7403	5.01369
--	--	17.3392	1.00223	14.7505	2.02182	14.7505	3.01204	14.7505	4.00987	14.7505	5.01478
--	--	17.3515	1.00397	14.7608	2.02008	14.7608	3.01579	14.7608	4.01198	14.7608	5.01271
--	--	17.3638	1.00267	14.771	2.01705	14.771	3.01542	14.771	4.01216	14.771	5.01227
--	--	17.3761	1.0029	14.7812	2.01795	14.7812	3.0126	14.7812	4.01139	14.7812	5.01166
--	--	17.3883	1.0033	14.7915	2.01909	14.7915	3.01425	14.7915	4.01148	14.7915	5.01405
--	--	17.4006	1.0037	14.8017	2.01667	14.8017	3.01727	14.8017	4.01272	14.8017	5.01149
--	--	17.4129	1.00094	14.8119	2.01864	14.8119	3.01499	14.8119	4.0102	14.8119	5.01361
--	--	17.4252	1.00165	14.8222	2.01841	14.8222	3.01794	14.8222	4.011	14.8222	5.01186
--	--	17.4375	1.00321	14.8324	2.02159	14.8324	3.01327	14.8324	4.01133	14.8324	5.01369
--	--	17.4497	1.00183	14.8426	2.02053	14.8426	3.01401	14.8426	4.01255	14.8426	5.0104
--	--	17.462	1.00214	14.8529	2.02045	14.8529	3.01382	14.8529	4.01073	14.8529	5.01438
--	--	17.4743	1.00272	14.8631	2.02061	14.8631	3.01413	14.8631	4.01109	14.8631	5.0134
--	--	17.4866	1.00352	14.8733	2.01955	14.8733	3.01339	14.8733	4.00933	14.8733	5.01284
--	--	17.4988	1.00673	14.8835	2.01629	14.8835	3.01438	14.8835	4.00981	14.8835	5.01284
--	--	17.5111	1.00481	14.8938	2.01583	14.8938	3.01364	14.8938	4.01082	14.8938	5.01125
--	--	17.5234	1.00263	14.904	2.0175	14.904	3.0121	14.904	4.01041	14.904	5.01259
--	--	17.5357	1.00503	14.9142	2.01848	14.9142	3.01112	14.9142	4.01258	14.9142	5.01288
--	--	17.548	1.00316	14.9245	2.01833	14.9245	3.01204	14.9245	4.00853	14.9245	5.01149
--	--	17.5602	1.00303	14.9347	2.02091	14.9347	3.01352	14.9347	4.00821	14.9347	5.0104
[truncated: 496 more rows]

## Sheet: Supplementary Fig.11
FigS11C1			FigS11C2					FigS11C3					FigS11C4					FigS11Dry
[truncated: 349 more rows]

[truncated: 3 more sheets: Supplementary Fig.12, Supplementary Fig.16, Supplementary Fig.17]
